# Supplementary material for: Crystal structure of (5-chloro-2-hy­droxy­phen­yl)(3-methyl­isoxazolo[5,4-b]pyridin-5-yl)methanone
Source: Acta Crystallogr E Crystallogr Commun. 2015 Oct 24;71(Pt 11):o875–6. doi: 10.1107/S2056989015019635 (PMC4645069; doi:10.1107/S2056989015019635)
Supplement: Supplementary file 1 [file e-71-0o875-sup1.cif]

##############################################################################
#                                                                            #
# This CIF contains the data in a paper accepted for publication in          #
# Acta Crystallographica Section E. It conforms to the requirements of       #
# Notes for Authors for Acta Crystallographica Section E, and has been       #
# peer reviewed under the auspices of the IUCr Commission on Journals.       #
#                                                                            #
# Full details of the Crystallographic Information File format               #
# are given in the paper "The Crystallographic Information File (CIF):       #
# a New Standard Archive File for Crystallography" by S. R. Hall, F. H.      #
# Allen and I. D. Brown [Acta Cryst. (1991), A47, 655-685].                  #
#                                                                            #
# The current version of the core CIF dictionary is obtainable from          #
# ftp://ftp.iucr.org/pub/cif_core.dic.                                       #
#                                                                            #
# Software is freely available for graphical display of the structure(s)     #
# in this CIF. For information consult the CIF software page                 #
# http://www.iucr.org/resources/cif/software.                                #
#                                                                            #
# This file may be used for bona fide research purposes within the           #
# scientific community so long as proper attribution is given to the journal # 
# article from which it was obtained.                                        #
#                                                                            #
##############################################################################
data_global
_audit_creation_method     SHELXL-97
_journal_date_recd_electronic     2015-09-26
_journal_date_accepted     2015-10-16
_journal_name_full     'Acta Crystallographica, Section E'
_journal_year     2015
_journal_volume     71
_journal_issue     11
_journal_page_first     o875
_journal_page_last     o876
_journal_paper_category     HO
_journal_paper_doi     10.1107/S2056989015019635
_journal_coeditor_code     SU5220
_publ_contact_author_name     'A. Subbiah Pandi'
_publ_contact_author_address
;
  Department of Physics
  Presidency College
  Chennai 600 005
  India
;
_publ_contact_author_email     'raja.13nap@gmail.com'
_publ_contact_author_fax     '044 091 2854 4894'
_publ_contact_author_phone     '044 091 24471061'
_publ_section_title
;\
Crystal structure of
(5-chloro-2-hydroxyphenyl)(3-methylisoxazolo[5,4-<i>b</i>]pyridin-5-yl)\
methanone
;
loop_
    _publ_author_name
    _publ_author_address
    'Rajamani Raja'
;
      Department of Physics
      Presidency College (Autonomous)
      Chennai 600 005
      India
;
    'Nataraj Poomathi'
;
     Organic Chemistry Division
     CSIR Central Leather Research Institute
     Adyar, Chennai 600 020
     India
;
    ' Paramasivam T. Perumal'
;
     Organic Chemistry Division
     CSIR Central Leather Research Institute
     Adyar, Chennai 600 020
     India
;
    'A. SubbiahPandi'
;    Department of Physics
     Presidency College (Autonomous)
     Chennai 600 005
     India
;
data_I
_audit_creation_method     SHELXL-97
_chemical_name_systematic
;
(5-Chloro-2-hydroxyphenyl)(3-methylisoxazolo[5,4-<i>b</i>]pyridin-5-yl)methanone
;
_chemical_name_common     ?
_chemical_formula_moiety     'C14 H9 Cl N2 O3'
_chemical_formula_sum     'C14 H9 Cl N2 O3'
_chemical_formula_iupac     'C14 H9 Cl N2 O3'
_chemical_formula_weight     288.68
_chemical_melting_point     ?
_symmetry_cell_setting     monoclinic
_symmetry_space_group_name_H-M     'P 21/c'
_symmetry_space_group_name_Hall     '-P 2ybc'
loop_
    _symmetry_equiv_pos_as_xyz
    'x, y, z'
    '-x, y+1/2, -z+1/2'
    '-x, -y, -z'
    'x, -y-1/2, z-1/2'
_cell_length_a     11.0317(10)
_cell_length_b     11.8701(10)
_cell_length_c     11.1220(9)
_cell_angle_alpha     90.00
_cell_angle_beta     118.675(2)
_cell_angle_gamma     90.00
_cell_volume     1277.78(19)
_cell_formula_units_Z     4
_cell_measurement_reflns_used     1763
_cell_measurement_theta_min     2.10
_cell_measurement_theta_max     24.99
_cell_measurement_temperature     293(2)
_exptl_crystal_description     block
_exptl_crystal_colour     colourless
_exptl_crystal_size_max     0.35
_exptl_crystal_size_mid     0.30
_exptl_crystal_size_min     0.25
_exptl_crystal_density_diffrn     1.501
_exptl_crystal_density_meas     ?
_exptl_crystal_density_method     'not measured'
_exptl_crystal_F_000     592
_exptl_absorpt_coefficient_mu     0.307
_exptl_absorpt_correction_type     multi-scan
_exptl_absorpt_process_details
;
(<i>SADABS</i>; Bruker, 2008)
;
_exptl_absorpt_correction_T_min     0.9001
_exptl_absorpt_correction_T_max     0.9272
_exptl_special_details     ?
_diffrn_ambient_temperature     293(2)
_diffrn_radiation_type     MoK\a
_diffrn_radiation_wavelength     0.71073
_diffrn_radiation_source     'fine-focus sealed tube'
_diffrn_radiation_monochromator     graphite
_diffrn_measurement_device_type     'Bruker SMART APEXII CCD'
_diffrn_measurement_method     '\w and \f scans'
_diffrn_detector_area_resol_mean     ?
_diffrn_reflns_number     17705
_diffrn_reflns_av_R_equivalents     0.0217
_diffrn_reflns_av_sigmaI/netI     0.0132
_diffrn_reflns_theta_min     2.10
_diffrn_reflns_theta_max     24.99
_diffrn_reflns_theta_full     24.99
_diffrn_measured_fraction_theta_max     1.000
_diffrn_measured_fraction_theta_full     1.000
_diffrn_reflns_limit_h_min     -13
_diffrn_reflns_limit_h_max     13
_diffrn_reflns_limit_k_min     -14
_diffrn_reflns_limit_k_max     14
_diffrn_reflns_limit_l_min     -13
_diffrn_reflns_limit_l_max     13
_diffrn_standards_number     ?
_diffrn_standards_interval_count     ?
_diffrn_standards_interval_time     ?
_diffrn_standards_decay_%     ?
_refine_special_details
;
 Refinement of F^2^ against ALL reflections.  The weighted R-factor wR and
 goodness of fit S are based on F^2^, conventional R-factors R are based
 on F, with F set to zero for negative F^2^. The threshold expression of
 F^2^ > 2sigma(F^2^) is used only for calculating R-factors(gt) etc. and is
 not relevant to the choice of reflections for refinement.  R-factors based
 on F^2^ are statistically about twice as large as those based on F, and R-
 factors based on ALL data will be even larger.
;
_reflns_number_total     2250
_reflns_number_gt     1763
_reflns_threshold_expression     I>2sigma(I)
_refine_ls_structure_factor_coef     Fsqd
_refine_ls_matrix_type     full
_refine_ls_R_factor_all     0.0669
_refine_ls_R_factor_gt     0.0477
_refine_ls_wR_factor_gt     0.0905
_refine_ls_wR_factor_ref     0.1103
_refine_ls_goodness_of_fit_ref     1.131
_refine_ls_restrained_S_all     1.131
_refine_ls_number_reflns     2250
_refine_ls_number_parameters     182
_refine_ls_number_restraints     0
_refine_ls_hydrogen_treatment     constr
_refine_ls_weighting_scheme     calc
_refine_ls_weighting_details
         'calc w=1/[\s^2^(Fo^2^)+(0.0188P)^2^+1.3834P] where P=(Fo^2^+2Fc^2^)/3'
_atom_sites_solution_hydrogens     geom
_atom_sites_solution_primary     direct
_atom_sites_solution_secondary     difmap
_refine_ls_shift/su_max     0.000
_refine_ls_shift/su_mean     0.000
_refine_diff_density_max     0.282
_refine_diff_density_min     -0.416
_refine_ls_extinction_method     none
_refine_ls_extinction_coef     ?
loop_
    _atom_type_symbol
    _atom_type_description
    _atom_type_scat_dispersion_real
    _atom_type_scat_dispersion_imag
    _atom_type_scat_source
    'C' 'C' 0.0033 0.0016
                         'International Tables Vol C Tables 4.2.6.8 and 6.1.1.4'
    'H' 'H' 0.0000 0.0000
                         'International Tables Vol C Tables 4.2.6.8 and 6.1.1.4'
    'N' 'N' 0.0061 0.0033
                         'International Tables Vol C Tables 4.2.6.8 and 6.1.1.4'
    'O' 'O' 0.0106 0.0060
                         'International Tables Vol C Tables 4.2.6.8 and 6.1.1.4'
    'Cl' 'Cl' 0.1484 0.1585
                         'International Tables Vol C Tables 4.2.6.8 and 6.1.1.4'
_computing_data_collection
;
<i>APEX2</i> (Bruker, 2008)
;
_computing_cell_refinement
;
<i>SAINT</i> (Bruker, 2008)
;
_computing_data_reduction
;
<i>SAINT</i> (Bruker, 2008)
;
_computing_structure_solution
;
SHELXS97 (Sheldrick, 2008)
;
_computing_structure_refinement
;
SHELXL97 (Sheldrick, 2008)
;
_computing_molecular_graphics
;
<i>ORTEP-3 for Windows</i> (Farrugia, 2012)
;
_computing_publication_material
;
<i>SHELXL97</i> (Sheldrick, 2008) and <i>PLATON</i> (Spek, 2009)
;
loop_
    _atom_site_type_symbol
    _atom_site_label
    _atom_site_fract_x
    _atom_site_fract_y
    _atom_site_fract_z
    _atom_site_U_iso_or_equiv
    _atom_site_adp_type
    _atom_site_calc_flag
    _atom_site_refinement_flags
    _atom_site_occupancy
    _atom_site_symmetry_multiplicity
    _atom_site_disorder_assembly
    _atom_site_disorder_group
    C C1 0.1833(3) -0.0368(3) 0.9816(3) 0.0592(8) Uani d . 1 1 . .
    C C2 0.1378(3) 0.0264(4) 0.8629(3) 0.0738(10) Uani d . 1 1 . .
    H H2 0.1386 -0.0051 0.7868 0.089 Uiso calc R 1 1 . .
    C C3 0.0917(3) 0.1343(3) 0.8560(3) 0.0711(10) Uani d . 1 1 . .
    H H3 0.0614 0.1755 0.7755 0.085 Uiso calc R 1 1 . .
    C C4 0.0900(3) 0.1827(3) 0.9696(3) 0.0541(7) Uani d . 1 1 . .
    C C5 0.1386(2) 0.1234(2) 1.0890(2) 0.0432(6) Uani d . 1 1 . .
    H H5 0.1384 0.1564 1.1648 0.052 Uiso calc R 1 1 . .
    C C6 0.1887(2) 0.0133(2) 1.0988(3) 0.0436(6) Uani d . 1 1 . .
    C C7 0.2418(2) -0.0531(2) 1.2263(3) 0.0455(6) Uani d . 1 1 . .
    C C8 0.2796(2) -0.0001(2) 1.3606(3) 0.0424(6) Uani d . 1 1 . .
    C C9 0.2544(3) -0.0637(2) 1.4535(3) 0.0578(7) Uani d . 1 1 . .
    H H9 0.2125 -0.1336 1.4243 0.069 Uiso calc R 1 1 . .
    C C10 0.3469(3) 0.0675(3) 1.6116(3) 0.0528(7) Uani d . 1 1 . .
    C C11 0.3811(2) 0.1373(2) 1.5332(2) 0.0414(6) Uani d . 1 1 . .
    C C12 0.3455(2) 0.1025(2) 1.4011(2) 0.0388(6) Uani d . 1 1 . .
    H H12 0.3652 0.1460 1.3430 0.047 Uiso calc R 1 1 . .
    C C13 0.4447(3) 0.2330(2) 1.6185(2) 0.0471(6) Uani d . 1 1 . .
    C C14 0.5010(3) 0.3350(3) 1.5876(3) 0.0607(8) Uani d . 1 1 . .
    H H14A 0.5386 0.3840 1.6659 0.091 Uiso calc R 1 1 . .
    H H14B 0.4286 0.3733 1.5107 0.091 Uiso calc R 1 1 . .
    H H14C 0.5726 0.3140 1.5662 0.091 Uiso calc R 1 1 . .
    N N1 0.2861(3) -0.0312(2) 1.5798(3) 0.0656(7) Uani d . 1 1 . .
    N N2 0.4480(3) 0.2213(2) 1.7365(2) 0.0640(7) Uani d . 1 1 . .
    O O1 0.2205(3) -0.1444(2) 0.9793(3) 0.0850(8) Uani d . 1 1 . .
    H H1 0.2460 -0.1732 1.0547 0.127 Uiso calc R 1 1 . .
    O O2 0.2567(2) -0.15626(16) 1.2243(2) 0.0661(6) Uani d . 1 1 . .
    O O3 0.3854(2) 0.1149(2) 1.73518(19) 0.0709(6) Uani d . 1 1 . .
    Cl Cl1 0.02472(9) 0.31717(7) 0.95930(9) 0.0802(3) Uani d . 1 1 . .
loop_
    _atom_site_aniso_label
    _atom_site_aniso_U_11
    _atom_site_aniso_U_22
    _atom_site_aniso_U_33
    _atom_site_aniso_U_12
    _atom_site_aniso_U_13
    _atom_site_aniso_U_23
    C1 0.0495(17) 0.074(2) 0.0569(18) -0.0167(15) 0.0281(14) -0.0221(16)
    C2 0.071(2) 0.106(3) 0.0519(19) -0.033(2) 0.0359(17) -0.0268(19)
    C3 0.061(2) 0.102(3) 0.0392(16) -0.0353(19) 0.0150(14) 0.0022(17)
    C4 0.0383(14) 0.0663(18) 0.0424(15) -0.0144(13) 0.0070(12) 0.0058(13)
    C5 0.0346(13) 0.0518(15) 0.0355(13) -0.0093(11) 0.0106(11) -0.0045(11)
    C6 0.0340(13) 0.0525(15) 0.0442(14) -0.0113(11) 0.0188(11) -0.0120(12)
    C7 0.0335(13) 0.0425(15) 0.0556(16) 0.0001(11) 0.0175(12) -0.0020(12)
    C8 0.0371(13) 0.0408(14) 0.0444(14) 0.0072(11) 0.0156(11) 0.0055(11)
    C9 0.0558(17) 0.0484(16) 0.0618(18) 0.0011(13) 0.0222(15) 0.0138(14)
    C10 0.0456(16) 0.073(2) 0.0380(14) 0.0126(14) 0.0183(12) 0.0119(14)
    C11 0.0364(13) 0.0506(15) 0.0355(13) 0.0095(11) 0.0159(11) 0.0066(11)
    C12 0.0336(12) 0.0447(14) 0.0365(12) 0.0059(11) 0.0154(10) 0.0061(11)
    C13 0.0381(14) 0.0623(17) 0.0339(13) 0.0125(12) 0.0116(11) -0.0022(12)
    C14 0.0591(18) 0.0647(19) 0.0491(16) -0.0026(15) 0.0185(14) -0.0124(14)
    N1 0.0707(17) 0.0709(18) 0.0530(15) 0.0019(14) 0.0277(13) 0.0197(13)
    N2 0.0630(16) 0.088(2) 0.0388(13) 0.0124(14) 0.0224(12) -0.0035(13)
    O1 0.0909(17) 0.0841(17) 0.0906(17) -0.0042(14) 0.0521(15) -0.0375(14)
    O2 0.0642(13) 0.0443(12) 0.0777(15) 0.0077(10) 0.0243(11) -0.0065(10)
    O3 0.0781(15) 0.0984(18) 0.0404(11) 0.0073(13) 0.0317(11) 0.0092(11)
    Cl1 0.0684(5) 0.0677(5) 0.0732(6) -0.0036(4) 0.0090(4) 0.0258(4)
_geom_special_details
;
 All esds (except the esd in the dihedral angle between two l.s. planes)
 are estimated using the full covariance matrix.  The cell esds are taken
 into account individually in the estimation of esds in distances, angles
 and torsion angles; correlations between esds in cell parameters are only
 used when they are defined by crystal symmetry.  An approximate (isotropic)
 treatment of cell esds is used for estimating esds involving l.s. planes.
;
loop_
    _geom_bond_atom_site_label_1
    _geom_bond_atom_site_label_2
    _geom_bond_site_symmetry_2
    _geom_bond_distance
    _geom_bond_publ_flag
    C1 O1 . 1.345(4) ?
    C1 C2 . 1.386(5) ?
    C1 C6 . 1.408(4) ?
    C2 C3 . 1.366(5) ?
    C2 H2 . 0.9300 ?
    C3 C4 . 1.396(4) ?
    C3 H3 . 0.9300 ?
    C4 C5 . 1.365(4) ?
    C4 Cl1 . 1.733(3) ?
    C5 C6 . 1.403(4) ?
    C5 H5 . 0.9300 ?
    C6 C7 . 1.476(4) ?
    C7 O2 . 1.237(3) ?
    C7 C8 . 1.485(4) ?
    C8 C12 . 1.378(3) ?
    C8 C9 . 1.411(4) ?
    C9 N1 . 1.331(4) ?
    C9 H9 . 0.9300 ?
    C10 N1 . 1.312(4) ?
    C10 O3 . 1.351(3) ?
    C10 C11 . 1.380(4) ?
    C11 C12 . 1.390(3) ?
    C11 C13 . 1.430(4) ?
    C12 H12 . 0.9300 ?
    C13 N2 . 1.302(3) ?
    C13 C14 . 1.474(4) ?
    C14 H14A . 0.9600 ?
    C14 H14B . 0.9600 ?
    C14 H14C . 0.9600 ?
    N2 O3 . 1.436(3) ?
    O1 H1 . 0.8200 ?
loop_
    _geom_angle_atom_site_label_1
    _geom_angle_atom_site_label_2
    _geom_angle_atom_site_label_3
    _geom_angle_site_symmetry_1
    _geom_angle_site_symmetry_3
    _geom_angle
    _geom_angle_publ_flag
    O1 C1 C2 . . 118.0(3) ?
    O1 C1 C6 . . 122.8(3) ?
    C2 C1 C6 . . 119.2(3) ?
    C3 C2 C1 . . 121.1(3) ?
    C3 C2 H2 . . 119.5 ?
    C1 C2 H2 . . 119.5 ?
    C2 C3 C4 . . 120.1(3) ?
    C2 C3 H3 . . 120.0 ?
    C4 C3 H3 . . 120.0 ?
    C5 C4 C3 . . 120.0(3) ?
    C5 C4 Cl1 . . 119.7(2) ?
    C3 C4 Cl1 . . 120.4(2) ?
    C4 C5 C6 . . 120.8(3) ?
    C4 C5 H5 . . 119.6 ?
    C6 C5 H5 . . 119.6 ?
    C5 C6 C1 . . 118.8(3) ?
    C5 C6 C7 . . 122.2(2) ?
    C1 C6 C7 . . 119.0(3) ?
    O2 C7 C6 . . 120.4(2) ?
    O2 C7 C8 . . 117.6(2) ?
    C6 C7 C8 . . 122.0(2) ?
    C12 C8 C9 . . 119.5(2) ?
    C12 C8 C7 . . 123.5(2) ?
    C9 C8 C7 . . 116.8(2) ?
    N1 C9 C8 . . 125.0(3) ?
    N1 C9 H9 . . 117.5 ?
    C8 C9 H9 . . 117.5 ?
    N1 C10 O3 . . 121.1(3) ?
    N1 C10 C11 . . 128.7(3) ?
    O3 C10 C11 . . 110.2(3) ?
    C10 C11 C12 . . 117.7(3) ?
    C10 C11 C13 . . 104.7(2) ?
    C12 C11 C13 . . 137.5(2) ?
    C8 C12 C11 . . 116.4(2) ?
    C8 C12 H12 . . 121.8 ?
    C11 C12 H12 . . 121.8 ?
    N2 C13 C11 . . 110.5(3) ?
    N2 C13 C14 . . 120.7(3) ?
    C11 C13 C14 . . 128.7(2) ?
    C13 C14 H14A . . 109.5 ?
    C13 C14 H14B . . 109.5 ?
    H14A C14 H14B . . 109.5 ?
    C13 C14 H14C . . 109.5 ?
    H14A C14 H14C . . 109.5 ?
    H14B C14 H14C . . 109.5 ?
    C10 N1 C9 . . 112.6(2) ?
    C13 N2 O3 . . 107.7(2) ?
    C1 O1 H1 . . 109.5 ?
    C10 O3 N2 . . 106.9(2) ?
loop_
    _geom_torsion_atom_site_label_1
    _geom_torsion_atom_site_label_2
    _geom_torsion_atom_site_label_3
    _geom_torsion_atom_site_label_4
    _geom_torsion_site_symmetry_1
    _geom_torsion_site_symmetry_2
    _geom_torsion_site_symmetry_3
    _geom_torsion_site_symmetry_4
    _geom_torsion
    _geom_torsion_publ_flag
    O1 C1 C2 C3 . . . . 176.6(3) ?
    C6 C1 C2 C3 . . . . -3.4(5) ?
    C1 C2 C3 C4 . . . . 0.1(5) ?
    C2 C3 C4 C5 . . . . 2.1(4) ?
    C2 C3 C4 Cl1 . . . . -177.2(2) ?
    C3 C4 C5 C6 . . . . -0.9(4) ?
    Cl1 C4 C5 C6 . . . . 178.34(18) ?
    C4 C5 C6 C1 . . . . -2.4(4) ?
    C4 C5 C6 C7 . . . . -180.0(2) ?
    O1 C1 C6 C5 . . . . -175.5(2) ?
    C2 C1 C6 C5 . . . . 4.4(4) ?
    O1 C1 C6 C7 . . . . 2.2(4) ?
    C2 C1 C6 C7 . . . . -177.9(3) ?
    C5 C6 C7 O2 . . . . 164.1(2) ?
    C1 C6 C7 O2 . . . . -13.5(4) ?
    C5 C6 C7 C8 . . . . -16.1(4) ?
    C1 C6 C7 C8 . . . . 166.3(2) ?
    O2 C7 C8 C12 . . . . 140.6(3) ?
    C6 C7 C8 C12 . . . . -39.3(4) ?
    O2 C7 C8 C9 . . . . -34.7(3) ?
    C6 C7 C8 C9 . . . . 145.5(2) ?
    C12 C8 C9 N1 . . . . 2.1(4) ?
    C7 C8 C9 N1 . . . . 177.5(3) ?
    N1 C10 C11 C12 . . . . 1.4(4) ?
    O3 C10 C11 C12 . . . . -178.4(2) ?
    N1 C10 C11 C13 . . . . 179.9(3) ?
    O3 C10 C11 C13 . . . . 0.1(3) ?
    C9 C8 C12 C11 . . . . -1.1(3) ?
    C7 C8 C12 C11 . . . . -176.2(2) ?
    C10 C11 C12 C8 . . . . -0.4(3) ?
    C13 C11 C12 C8 . . . . -178.3(3) ?
    C10 C11 C13 N2 . . . . 0.0(3) ?
    C12 C11 C13 N2 . . . . 178.0(3) ?
    C10 C11 C13 C14 . . . . -179.6(3) ?
    C12 C11 C13 C14 . . . . -1.6(5) ?
    O3 C10 N1 C9 . . . . 179.3(3) ?
    C11 C10 N1 C9 . . . . -0.6(4) ?
    C8 C9 N1 C10 . . . . -1.2(4) ?
    C11 C13 N2 O3 . . . . 0.0(3) ?
    C14 C13 N2 O3 . . . . 179.6(2) ?
    N1 C10 O3 N2 . . . . -179.9(2) ?
    C11 C10 O3 N2 . . . . -0.1(3) ?
    C13 N2 O3 C10 . . . . 0.0(3) ?
loop_
    _geom_hbond_atom_site_label_D
    _geom_hbond_atom_site_label_H
    _geom_hbond_atom_site_label_A
    _geom_hbond_site_symmetry_A
    _geom_hbond_distance_DH
    _geom_hbond_distance_HA
    _geom_hbond_distance_DA
    _geom_hbond_angle_DHA
    O1 H1 O2 . 0.82 1.84 2.561(4) 145
    C12 H12 N2 4_565 0.93 2.40 3.315(4) 168
