# Supplementary material for: Crystal structure of (5-chloro-2-hy­droxy­phen­yl)(3-methyl­isoxazolo[5,4-b]pyridin-5-yl)methanone
Source: Acta Crystallogr E Crystallogr Commun. 2015 Oct 24;71(Pt 11):o875–6. doi: 10.1107/S2056989015019635 (PMC4645069; doi:10.1107/S2056989015019635)
Supplement: Supplementary file 2 [file e-71-0o875-Isup2.hkl]

# 
# h,k,l, Fc-squared, Fo-squared, sigma(Fo-squared) and status flag 
# 
data_I
_shelx_title ' S10 in P2(1)/c' 
_shelx_refln_list_code          4 
_shelx_F_calc_maximum      198.19 
_exptl_crystal_F_000       592.00 
_reflns_d_resolution_high  0.8411 
 
loop_ 
 _symmetry_equiv_pos_as_xyz 
 'x, y, z' 
 '-x, y+1/2, -z+1/2' 
 '-x, -y, -z' 
 'x, -y-1/2, z-1/2' 
 
_cell_length_a    11.0317 
_cell_length_b    11.8701 
_cell_length_c    11.1220 
_cell_angle_alpha  90.000 
_cell_angle_beta  118.675 
_cell_angle_gamma  90.000 
 
_shelx_F_squared_multiplier     1.000 
 
loop_ 
 _refln_index_h 
 _refln_index_k 
 _refln_index_l 
 _refln_F_squared_calc 
 _refln_F_squared_meas 
 _refln_F_squared_sigma 
 _refln_observed_status 
   1   0   0       39.03       41.69      0.71 o 
   2   0   0     2200.97     2219.22     17.06 o 
   3   0   0       40.88       38.43      2.86 o 
   4   0   0      992.89      985.86      7.85 o 
   5   0   0      306.48      298.22      3.44 o 
   6   0   0       54.58       52.72      2.49 o 
   7   0   0        7.95        1.45      1.55 o 
   8   0   0      314.56      298.23      6.24 o 
   9   0   0        0.55       -2.95      1.97 o 
  10   0   0       48.95       47.28      4.15 o 
  11   0   0       95.59       74.50      7.03 o 
   1   1   0      774.36      751.45      3.55 o 
   2   1   0      343.38      352.06      2.25 o 
   3   1   0    24446.89    24640.19    119.45 o 
   4   1   0      401.84      374.43      2.77 o 
   5   1   0       53.06       42.16      1.11 o 
   6   1   0       41.69       33.24      1.53 o 
   7   1   0      343.42      357.13      4.52 o 
   8   1   0        8.22        2.02      1.47 o 
   9   1   0       54.86       51.10      2.38 o 
  10   1   0       18.14       16.17      2.12 o 
  11   1   0       16.47       20.53      2.38 o 
   0   2   0      395.36      373.60      2.40 o 
   1   2   0       24.85       19.34      0.41 o 
   2   2   0    22903.69    23058.04    100.37 o 
   3   2   0       83.01       87.55      1.14 o 
   4   2   0      408.63      372.69      2.52 o 
   5   2   0      100.06       94.46      1.54 o 
   6   2   0       87.57       81.89      2.39 o 
   7   2   0        0.26       -1.88      1.25 o 
   8   2   0        4.33        0.61      1.37 o 
   9   2   0      119.41      104.11      3.09 o 
  10   2   0        0.59       -1.77      1.77 o 
  11   2   0        3.75        4.45      1.86 o 
   1   3   0      131.79      136.28      0.97 o 
   2   3   0      487.01      456.59      2.50 o 
   3   3   0     2335.11     2505.29     11.10 o 
   4   3   0      467.56      452.21      2.92 o 
   5   3   0     5020.99     5189.74     29.45 o 
   6   3   0      113.14      131.36      2.74 o 
   7   3   0       52.74       61.05      2.36 o 
   8   3   0       17.14       16.11      2.01 o 
   9   3   0        3.13        1.05      1.52 o 
  10   3   0        1.46        1.87      1.71 o 
  11   3   0        2.27        1.28      1.86 o 
   0   4   0     1972.46     1989.72     11.35 o 
   1   4   0        1.65        0.73      0.30 o 
   2   4   0       38.97       31.74      0.63 o 
   3   4   0      667.65      660.48      3.57 o 
   4   4   0      735.90      826.60      5.60 o 
   5   4   0       76.11       79.09      3.05 o 
   6   4   0       18.66       22.01      1.40 o 
   7   4   0      424.37      432.77      5.66 o 
   8   4   0      607.53      609.30      6.91 o 
   9   4   0        2.19        1.49      1.59 o 
  10   4   0        0.00        0.46      1.78 o 
  11   4   0       35.50       37.95      2.76 o 
   1   5   0      218.28      229.65      1.54 o 
   2   5   0      182.02      192.53      1.52 o 
   3   5   0      312.92      283.09      2.08 o 
   4   5   0      543.05      569.05      4.11 o 
   5   5   0        5.01        4.91      0.86 o 
   6   5   0      158.26      140.15      2.63 o 
   7   5   0      112.37      103.92      2.59 o 
   8   5   0      108.63      138.99      3.83 o 
   9   5   0        7.21       10.58      2.09 o 
  10   5   0        3.62        3.57      2.04 o 
   0   6   0     3755.55     3828.59     21.49 o 
   1   6   0     2218.66     2254.59     11.39 o 
   2   6   0        1.74       -0.94      0.63 o 
   3   6   0        0.09       -1.03      0.68 o 
   4   6   0      839.71      817.53      5.79 o 
   5   6   0        6.24        2.24      0.91 o 
   6   6   0        1.39       -1.39      0.92 o 
   7   6   0       33.30       22.69      1.49 o 
   8   6   0       13.66       15.80      1.48 o 
   9   6   0      128.39      138.93      4.02 o 
  10   6   0      142.24      143.69      4.86 o 
   1   7   0     1084.79     1147.34      6.28 o 
   2   7   0      878.54      894.46      5.43 o 
   3   7   0      357.79      333.66      2.95 o 
   4   7   0      253.51      250.69      3.13 o 
   5   7   0       26.32       19.12      1.35 o 
   6   7   0       99.05       89.85      2.83 o 
   7   7   0      123.95      126.26      2.95 o 
   8   7   0       44.89       43.24      2.40 o 
   9   7   0       18.92       12.86      1.98 o 
   0   8   0        2.63       -1.17      0.86 o 
   1   8   0      588.73      561.59      3.90 o 
   2   8   0      283.09      300.58      2.99 o 
   3   8   0      342.75      347.96      3.47 o 
   4   8   0      641.25      685.72      5.73 o 
   5   8   0        8.04        3.33      1.08 o 
   6   8   0        0.11       -1.87      1.25 o 
   7   8   0       17.08       12.59      1.67 o 
   8   8   0       11.38        6.77      1.88 o 
   9   8   0       25.38       17.00      2.34 o 
   1   9   0       83.66       94.48      2.05 o 
   2   9   0        2.29       -0.48      0.87 o 
   3   9   0      100.28       90.97      2.07 o 
   4   9   0      173.79      161.14      2.83 o 
   5   9   0      116.58      114.68      2.51 o 
   6   9   0       58.18       60.01      2.48 o 
   7   9   0       40.37       42.14      2.44 o 
   8   9   0        2.47        3.85      1.77 o 
   0  10   0       43.51       25.12      2.21 o 
   1  10   0       47.94       42.92      1.76 o 
   2  10   0      149.17      157.18      2.82 o 
   3  10   0       95.37       97.03      2.28 o 
   4  10   0       67.63       56.67      1.98 o 
   5  10   0        2.21        0.58      1.12 o 
   6  10   0       90.54       97.28      3.04 o 
   7  10   0        7.81        6.38      1.97 o 
   8  10   0       33.57       25.65      2.44 o 
   1  11   0      193.45      211.87      3.51 o 
   2  11   0       10.92        5.65      1.36 o 
   3  11   0       24.65       13.75      1.65 o 
   4  11   0        5.57        3.46      1.51 o 
   5  11   0        5.97       10.90      1.62 o 
   6  11   0        3.35        5.09      1.62 o 
   7  11   0       16.38       12.47      2.06 o 
   0  12   0        6.25        2.07      2.57 o 
   1  12   0        0.01       -0.68      1.42 o 
   2  12   0        2.22        1.95      1.33 o 
   3  12   0        9.64        7.12      1.60 o 
   4  12   0       86.73       98.53      3.00 o 
   5  12   0        4.85        3.39      1.62 o 
   6  12   0        2.04       -1.08      1.68 o 
   1  13   0       20.65       11.14      1.70 o 
   2  13   0       11.53        7.70      1.63 o 
   3  13   0       17.20       12.25      1.78 o 
   4  13   0        0.76        5.69      1.69 o 
   0  14   0        1.20       -2.79      2.05 o 
   1  14   0       27.14       25.39      2.05 o 
 -11   1   1       34.45       26.59      2.23 o 
 -10   1   1       55.44       50.86      2.55 o 
  -9   1   1       57.73       58.43      2.49 o 
  -8   1   1       47.34       41.32      1.85 o 
  -7   1   1       85.79       87.32      2.38 o 
  -6   1   1       15.60       14.75      1.00 o 
  -5   1   1     1119.26     1224.75      7.07 o 
  -4   1   1      420.19      400.17      2.81 o 
  -3   1   1    39277.55    39142.78    365.31 o 
  -2   1   1      284.54      261.08      1.59 o 
  -1   1   1     5371.89     5235.95     24.30 o 
   0   1   1       35.86       32.33      0.32 o 
   1   1   1      760.17      771.71      3.94 o 
   2   1   1      183.95      170.86      1.33 o 
   3   1   1     1982.62     2064.85      9.99 o 
   4   1   1      347.94      314.48      2.32 o 
   5   1   1      234.81      237.29      4.48 o 
   6   1   1        2.88        0.88      0.91 o 
   7   1   1       30.34       21.61      1.45 o 
   8   1   1      125.32      113.20      2.99 o 
   9   1   1       16.72        7.12      1.66 o 
  10   1   1       27.03       23.29      2.08 o 
 -11   2   1        0.01       -1.30      1.53 o 
 -10   2   1       41.03       46.11      2.49 o 
  -9   2   1      110.40      110.48      3.11 o 
  -8   2   1       42.60       33.08      1.84 o 
  -7   2   1      481.14      465.25      6.07 o 
  -6   2   1     6738.44     6951.30     55.75 o 
  -5   2   1        0.08        1.16      0.51 o 
  -4   2   1        1.23        0.56      0.51 o 
  -3   2   1      235.64      215.83      1.57 o 
  -2   2   1      991.70     1021.47      4.72 o 
  -1   2   1     2271.11     2284.56      9.47 o 
   0   2   1     3688.42     3573.54     14.81 o 
   1   2   1      118.05      110.24      0.86 o 
   2   2   1     6109.02     6227.56     27.46 o 
   3   2   1      126.00      134.85      1.32 o 
   4   2   1       25.81       20.46      0.70 o 
   5   2   1       75.33       48.74      1.54 o 
   6   2   1       76.23       84.24      2.16 o 
   7   2   1      160.94      151.24      3.11 o 
   8   2   1       56.56       52.91      2.45 o 
   9   2   1       86.82       89.11      3.44 o 
  10   2   1        5.11        1.24      1.72 o 
 -11   3   1       10.24        3.17      1.87 o 
 -10   3   1       59.28       59.58      2.72 o 
  -9   3   1      128.56      141.80      3.56 o 
  -8   3   1      111.21      129.93      3.48 o 
  -7   3   1       11.29       12.31      1.32 o 
  -6   3   1     1318.02     1325.70      9.32 o 
  -5   3   1     4982.56     5146.18     32.71 o 
  -4   3   1      697.75      739.35      4.21 o 
  -3   3   1     2984.07     2965.75     13.16 o 
  -2   3   1     1019.27      957.11      4.48 o 
  -1   3   1     1367.11     1347.58      5.73 o 
   0   3   1       24.58       17.07      0.47 o 
   1   3   1     1493.07     1410.87      6.28 o 
   2   3   1     4118.92     4038.81     17.35 o 
   3   3   1       95.39      101.71      1.18 o 
   4   3   1       56.74       41.92      1.30 o 
   5   3   1     1769.33     1821.64     13.38 o 
   6   3   1      494.94      494.54      5.37 o 
   7   3   1       67.74       55.76      2.09 o 
   8   3   1        5.80       -1.97      1.31 o 
   9   3   1       79.67       66.08      2.95 o 
  10   3   1       11.65        5.77      2.09 o 
 -11   4   1        1.32        2.70      1.94 o 
 -10   4   1       34.41       40.71      2.49 o 
  -9   4   1      191.84      204.86      4.47 o 
  -8   4   1     1187.09     1217.95     12.02 o 
  -7   4   1        0.62        3.65      1.09 o 
  -6   4   1      240.21      251.16      3.05 o 
  -5   4   1     1676.19     1716.61     10.96 o 
  -4   4   1        4.42        0.34      0.45 o 
  -3   4   1       33.03       28.21      0.65 o 
  -2   4   1       53.89       43.30      0.81 o 
  -1   4   1     1136.32     1121.78      4.85 o 
   0   4   1       25.60       20.94      0.53 o 
   1   4   1       77.32       75.21      0.85 o 
   2   4   1        3.77        7.58      0.40 o 
   3   4   1      249.91      270.10      1.92 o 
   4   4   1        2.76        2.21      0.63 o 
   5   4   1      617.31      641.58      6.34 o 
   6   4   1        2.21        1.54      0.95 o 
   7   4   1      103.37      106.81      2.63 o 
   8   4   1       73.09       78.79      3.02 o 
   9   4   1      102.45      126.16      4.19 o 
  10   4   1       46.11       52.28      2.96 o 
 -11   5   1      120.20      135.53      4.77 o 
 -10   5   1       16.28       14.87      2.35 o 
  -9   5   1        5.68        5.55      1.81 o 
  -8   5   1        5.22       11.76      1.45 o 
  -7   5   1      845.85      820.70      7.51 o 
  -6   5   1      274.06      286.79      3.39 o 
  -5   5   1        4.74        3.28      0.78 o 
  -4   5   1      441.43      451.19      3.46 o 
  -3   5   1      881.94      960.80      4.79 o 
  -2   5   1      993.36      977.49      4.62 o 
  -1   5   1      421.30      389.46      2.18 o 
   0   5   1       35.89       29.43      0.62 o 
   1   5   1     1260.59     1321.25      5.98 o 
   2   5   1      407.87      407.04      2.44 o 
   3   5   1      176.34      161.38      1.79 o 
   4   5   1     1201.59     1206.28      8.21 o 
   5   5   1       30.09       24.66      1.24 o 
   6   5   1      138.14      133.67      2.31 o 
   7   5   1      284.27      277.64      5.55 o 
   8   5   1       40.21       42.41      2.29 o 
   9   5   1        0.54        3.87      1.84 o 
  10   5   1       12.87       16.75      2.48 o 
 -10   6   1      299.22      299.25      6.00 o 
  -9   6   1       48.70       35.28      2.03 o 
  -8   6   1       20.62       16.88      1.64 o 
  -7   6   1      149.34      140.13      3.01 o 
  -6   6   1        0.77       -1.41      0.94 o 
  -5   6   1       35.31       28.22      1.16 o 
  -4   6   1       26.34       21.70      1.01 o 
  -3   6   1     1310.43     1335.36      7.35 o 
  -2   6   1      405.57      415.53      2.79 o 
  -1   6   1       72.07       82.29      1.09 o 
   0   6   1       27.65       26.50      0.78 o 
   1   6   1      560.25      599.41      3.78 o 
   2   6   1      244.40      272.81      2.36 o 
   3   6   1        2.78       -1.06      0.87 o 
   4   6   1        3.96        1.28      1.33 o 
   5   6   1        1.01       -1.46      0.98 o 
   6   6   1        1.47       -0.23      0.68 o 
   7   6   1      180.26      191.53      4.37 o 
   8   6   1       30.39       32.85      2.28 o 
   9   6   1       92.71      117.43      4.42 o 
 -10   7   1       37.32       37.08      2.54 o 
  -9   7   1       37.39       25.57      2.15 o 
  -8   7   1        0.31       -1.77      1.18 o 
  -7   7   1        4.22       -1.63      1.09 o 
  -6   7   1       37.07       26.65      1.56 o 
  -5   7   1       35.07       32.40      1.37 o 
  -4   7   1        7.61        4.05      0.79 o 
  -3   7   1      361.88      368.30      3.08 o 
  -2   7   1      226.87      218.34      2.13 o 
  -1   7   1      379.72      440.05      3.14 o 
   0   7   1      991.17     1077.70      6.10 o 
   1   7   1        8.64       10.29      0.75 o 
   2   7   1       13.81       12.07      0.91 o 
   3   7   1       91.75       77.15      1.94 o 
   4   7   1      118.18      115.55      2.56 o 
   5   7   1        4.32        0.90      1.12 o 
   6   7   1      159.30      147.97      3.34 o 
   7   7   1       26.57       20.30      1.89 o 
   8   7   1        3.95        5.14      1.95 o 
   9   7   1       33.79       25.84      2.33 o 
  -9   8   1        0.74       -2.65      1.77 o 
  -8   8   1        7.65        3.98      1.58 o 
  -7   8   1        1.80        3.02      1.23 o 
  -6   8   1      224.69      223.60      3.72 o 
  -5   8   1       53.85       50.29      2.21 o 
  -4   8   1      106.52      122.95      2.09 o 
  -3   8   1      140.99      134.89      1.92 o 
  -2   8   1      425.70      460.91      3.67 o 
  -1   8   1      193.82      212.64      2.33 o 
   0   8   1        0.18       -1.02      0.68 o 
   1   8   1      110.91      110.95      1.90 o 
   2   8   1       75.18       81.06      1.72 o 
   3   8   1        0.01        0.96      0.96 o 
   4   8   1        6.08        2.84      1.20 o 
   5   8   1        0.62       -1.67      1.11 o 
   6   8   1       12.23        6.88      1.60 o 
   7   8   1        9.15        5.22      1.60 o 
   8   8   1       81.08       74.92      3.26 o 
  -9   9   1       19.22       17.96      2.28 o 
  -8   9   1        5.10       -1.15      1.62 o 
  -7   9   1      152.23      165.11      3.76 o 
  -6   9   1       21.58       19.37      1.44 o 
  -5   9   1       25.57       27.68      1.52 o 
  -4   9   1      138.90      139.55      2.50 o 
  -3   9   1       50.94       51.94      1.58 o 
  -2   9   1       57.27       46.83      1.58 o 
  -1   9   1       84.58       88.56      1.80 o 
   0   9   1        3.36        0.60      0.91 o 
   1   9   1      540.44      518.50      4.59 o 
   2   9   1        0.40        0.67      0.89 o 
   3   9   1       22.50       24.40      1.31 o 
   4   9   1       20.88       17.85      1.57 o 
   5   9   1      393.26      381.60      4.99 o 
   6   9   1       22.28       22.24      1.98 o 
   7   9   1        0.06       -2.40      1.60 o 
   8   9   1        1.52       -1.72      1.77 o 
  -8  10   1       23.36       19.44      2.10 o 
  -7  10   1       72.46       83.62      3.40 o 
  -6  10   1        0.31       -1.76      1.17 o 
  -5  10   1        0.49       -1.66      1.11 o 
  -4  10   1       24.57       19.77      1.43 o 
  -3  10   1        1.06       -1.69      1.13 o 
  -2  10   1      450.73      431.36      4.88 o 
  -1  10   1        7.04        1.29      1.15 o 
   0  10   1        0.65       -1.64      1.09 o 
   1  10   1       40.12       36.55      1.59 o 
   2  10   1       41.56       41.07      1.71 o 
   3  10   1        4.83        2.31      1.36 o 
   4  10   1       41.66       26.57      1.73 o 
   5  10   1        1.56        1.34      1.40 o 
   6  10   1        2.90        1.19      1.53 o 
   7  10   1       19.18       17.59      2.15 o 
  -7  11   1        1.37        0.57      1.60 o 
  -6  11   1       45.19       41.02      2.22 o 
  -5  11   1        2.31        0.93      1.29 o 
  -4  11   1       42.90       39.24      1.81 o 
  -3  11   1        6.21        4.52      1.23 o 
  -2  11   1       39.24       44.52      1.84 o 
  -1  11   1       96.12      110.24      2.67 o 
   0  11   1       74.14       74.68      2.60 o 
   1  11   1      260.98      272.83      3.94 o 
   2  11   1        0.46       -1.99      1.33 o 
   3  11   1      113.69      120.55      2.99 o 
   4  11   1       55.22       53.24      2.28 o 
   5  11   1       19.43       28.19      1.97 o 
   6  11   1       18.55       21.35      2.02 o 
  -6  12   1        1.81        0.96      1.78 o 
  -5  12   1       12.01       13.43      1.75 o 
  -4  12   1      139.97      157.52      3.16 o 
  -3  12   1        8.28       10.95      1.54 o 
  -2  12   1        6.27        4.33      1.35 o 
  -1  12   1       17.75       11.86      1.52 o 
   0  12   1      172.01      165.10      4.03 o 
   1  12   1        3.21        4.04      1.37 o 
   2  12   1       17.65       14.80      1.56 o 
   3  12   1        4.66        3.34      1.58 o 
   4  12   1        1.92        2.74      1.64 o 
   5  12   1        2.90        2.21      1.72 o 
  -4  13   1       37.62       43.37      2.62 o 
  -3  13   1        3.28        2.01      1.61 o 
  -2  13   1        9.43       10.52      1.70 o 
  -1  13   1       40.83       45.41      2.14 o 
   0  13   1        0.13        1.61      1.48 o 
   1  13   1        1.71       -2.25      1.50 o 
   2  13   1       11.67        9.69      1.76 o 
   3  13   1       92.07      117.95      3.41 o 
  -1  14   1        0.10       -0.10      1.89 o 
   0  14   1        0.02       -2.90      1.93 o 
 -12   0   2       13.95       19.37      3.25 o 
 -11   0   2        0.32       -1.77      2.43 o 
 -10   0   2       68.04       48.43      3.25 o 
  -9   0   2       14.58       12.12      2.48 o 
  -8   0   2       19.71       24.94      2.52 o 
  -7   0   2       35.23       33.61      1.87 o 
  -6   0   2      685.50      684.02      7.90 o 
  -5   0   2      124.28      123.01      2.12 o 
  -4   0   2      610.52      727.90      5.78 o 
  -3   0   2        0.44       -0.66      0.44 o 
  -2   0   2     1504.30     1529.95     13.92 o 
  -1   0   2     7994.87     7753.19     57.19 o 
   0   0   2     7727.78     7304.32     48.91 o 
   1   0   2     5089.10     4883.14     37.20 o 
   2   0   2     2640.06     2706.07     17.28 o 
   3   0   2      517.99      457.69      4.49 o 
   4   0   2     2094.75     2164.41     20.74 o 
   5   0   2      548.92      513.53      6.88 o 
   6   0   2      882.57      938.26     11.06 o 
   7   0   2       30.22       25.04      2.77 o 
   8   0   2        1.63       -0.16      1.84 o 
   9   0   2        0.25       -3.53      2.35 o 
  10   0   2       45.02       44.25      3.87 o 
 -12   1   2       30.46       25.61      2.32 o 
 -11   1   2       16.85       12.01      1.89 o 
 -10   1   2       40.93       31.46      2.14 o 
  -9   1   2      162.86      145.75      3.32 o 
  -8   1   2      166.33      166.60      3.08 o 
  -7   1   2       11.36       10.27      1.04 o 
  -6   1   2       40.09       38.62      1.16 o 
  -5   1   2       13.93        7.43      0.54 o 
  -4   1   2     3352.51     3408.88     16.54 o 
  -3   1   2     4660.72     4538.46     21.96 o 
  -2   1   2      586.87      611.03      3.26 o 
  -1   1   2     6383.57     6393.66     36.03 o 
   0   1   2       82.80       68.61      0.56 o 
   1   1   2     4189.96     4143.64     17.83 o 
   2   1   2      613.29      548.98      3.01 o 
   3   1   2      949.52      989.78      5.22 o 
   4   1   2      837.08      788.93      5.59 o 
   5   1   2       70.67       58.92      2.26 o 
   6   1   2      155.63      164.23      3.16 o 
   7   1   2       15.77       11.74      1.56 o 
   8   1   2       50.96       53.17      2.49 o 
   9   1   2       48.84       51.04      2.72 o 
  10   1   2        0.03       -2.44      1.63 o 
 -12   2   2        0.02       -2.28      1.52 o 
 -11   2   2       83.69       99.31      3.53 o 
 -10   2   2        3.53       -0.05      1.24 o 
  -9   2   2       57.43       41.53      2.12 o 
  -8   2   2      234.81      223.12      3.62 o 
  -7   2   2      222.12      243.95      3.96 o 
  -6   2   2      871.90      932.56      6.16 o 
  -5   2   2      103.77       89.36      1.28 o 
  -4   2   2      289.69      299.31      2.01 o 
  -3   2   2     1224.59     1192.06      5.72 o 
  -2   2   2     1083.46     1043.50      5.01 o 
  -1   2   2     2386.44     2334.52      9.68 o 
   0   2   2       20.51        6.39      0.41 o 
   1   2   2     1542.22     1567.82      6.90 o 
   2   2   2     1582.25     1655.75      7.96 o 
   3   2   2      386.18      371.19      2.49 o 
   4   2   2      393.94      396.58      3.28 o 
   5   2   2        3.41       -1.31      0.87 o 
   6   2   2      379.27      387.23      4.52 o 
   7   2   2       16.75       12.10      1.47 o 
   8   2   2       52.81       48.75      2.41 o 
   9   2   2        0.18       -2.41      1.61 o 
  10   2   2        5.02        0.14      1.76 o 
 -12   3   2        5.53        0.00      1.92 o 
 -11   3   2        3.92       -2.65      1.77 o 
 -10   3   2        1.30        1.24      1.41 o 
  -9   3   2      184.97      187.75      3.75 o 
  -8   3   2      174.63      182.73      4.62 o 
  -7   3   2       39.71       57.59      2.42 o 
  -6   3   2      600.54      581.85      4.58 o 
  -5   3   2      310.18      310.15      2.32 o 
  -4   3   2      101.32       97.31      1.07 o 
  -3   3   2        3.90        5.71      0.37 o 
  -2   3   2       66.07       71.59      0.66 o 
  -1   3   2     1271.26     1269.99      5.52 o 
   0   3   2        1.96        2.87      0.26 o 
   1   3   2       33.97       39.11      0.61 o 
   2   3   2      352.43      348.72      2.20 o 
   3   3   2       35.96       37.65      0.95 o 
   4   3   2       55.98       50.93      1.40 o 
   5   3   2       98.57       94.10      2.11 o 
   6   3   2        1.41       -1.83      1.22 o 
   7   3   2        8.77        3.35      1.42 o 
   8   3   2        0.04       -2.22      1.48 o 
   9   3   2        2.86        1.05      1.69 o 
  10   3   2        3.60        2.86      1.88 o 
 -11   4   2        0.84       -0.57      1.83 o 
 -10   4   2       15.03       13.19      1.92 o 
  -9   4   2      310.99      317.42      4.89 o 
  -8   4   2      565.48      550.06     10.83 o 
  -7   4   2      226.87      223.84      2.90 o 
  -6   4   2       14.43       22.23      1.11 o 
  -5   4   2      126.71      118.78      1.66 o 
  -4   4   2      118.43      138.72      1.30 o 
  -3   4   2      278.27      285.47      1.83 o 
  -2   4   2      742.98      752.82      3.62 o 
  -1   4   2       48.21       56.17      0.66 o 
   0   4   2      211.41      228.87      1.46 o 
   1   4   2        9.13        2.81      0.32 o 
   2   4   2       18.25       19.74      0.67 o 
   3   4   2        5.62        0.69      0.88 o 
   4   4   2        0.20       -0.35      0.84 o 
   5   4   2      116.91      100.02      2.02 o 
   6   4   2       70.68       71.75      2.45 o 
   7   4   2       53.89       40.57      2.06 o 
   8   4   2       77.33       70.71      2.92 o 
   9   4   2        8.10        8.10      2.15 o 
 -11   5   2      178.21      182.36      4.50 o 
 -10   5   2       73.81       64.25      4.24 o 
  -9   5   2      133.48      164.95      4.80 o 
  -8   5   2        3.35        4.52      2.27 o 
  -7   5   2        0.84       -1.41      0.94 o 
  -6   5   2      182.47      191.68      2.52 o 
  -5   5   2      281.70      273.97      2.83 o 
  -4   5   2      185.89      205.76      1.81 o 
  -3   5   2      657.04      700.02      3.61 o 
  -2   5   2       45.69       33.72      0.65 o 
  -1   5   2      589.16      620.55      3.07 o 
   0   5   2       87.05       93.87      0.97 o 
   1   5   2      166.97      194.08      1.49 o 
   2   5   2       34.04       28.82      1.17 o 
   3   5   2       21.37       14.71      0.92 o 
   4   5   2       32.45       28.46      1.40 o 
   5   5   2        0.64       -1.63      1.09 o 
   6   5   2        0.12       -0.55      1.17 o 
   7   5   2       31.51       27.66      2.01 o 
   8   5   2      228.20      247.82      5.42 o 
   9   5   2        1.63        5.95      1.99 o 
 -11   6   2        0.12        8.76      1.87 o 
 -10   6   2       46.28       30.58      2.16 o 
  -9   6   2        2.43        0.13      1.39 o 
  -8   6   2       12.77        8.84      1.47 o 
  -7   6   2       55.00       56.43      2.76 o 
  -6   6   2      197.10      219.28      2.78 o 
  -5   6   2       50.88       45.68      1.34 o 
  -4   6   2        1.71       -0.69      0.62 o 
  -3   6   2      229.72      284.17      2.38 o 
  -2   6   2     1022.34     1086.62      5.34 o 
  -1   6   2      170.49      160.23      1.44 o 
   0   6   2     1100.84     1117.57      5.66 o 
   1   6   2      312.97      312.78      2.51 o 
   2   6   2      878.30      823.46      5.78 o 
   3   6   2      347.82      335.97      3.49 o 
   4   6   2       82.48       73.10      2.10 o 
   5   6   2      349.80      354.11      4.83 o 
   6   6   2        7.14        9.74      1.70 o 
   7   6   2        5.15       10.54      1.84 o 
   8   6   2       18.34       20.90      2.14 o 
   9   6   2       16.35       15.18      2.24 o 
 -10   7   2        2.07       -0.93      1.81 o 
  -9   7   2       37.53       43.51      2.22 o 
  -8   7   2       20.37       19.71      1.67 o 
  -7   7   2      129.80      118.46      2.73 o 
  -6   7   2        9.98        4.13      1.22 o 
  -5   7   2      417.23      427.94      4.07 o 
  -4   7   2      317.72      295.98      2.70 o 
  -3   7   2      291.21      287.15      2.61 o 
  -2   7   2       80.66       71.97      1.32 o 
  -1   7   2      466.36      467.83      3.45 o 
   0   7   2      401.51      383.40      3.22 o 
   1   7   2       87.33       99.94      1.69 o 
   2   7   2        7.05        4.49      0.67 o 
   3   7   2       31.63       30.23      1.29 o 
   4   7   2       10.48       10.12      1.36 o 
   5   7   2      175.45      165.71      3.43 o 
   6   7   2      186.20      191.59      4.03 o 
   7   7   2      129.47      119.76      3.49 o 
   8   7   2        0.04       -1.95      1.70 o 
 -10   8   2        0.86       -2.30      1.54 o 
  -9   8   2       11.08        7.45      1.87 o 
  -8   8   2       33.51       27.76      1.83 o 
  -7   8   2        0.92        0.60      1.09 o 
  -6   8   2        1.15       -0.31      0.99 o 
  -5   8   2       48.46       49.22      1.50 o 
  -4   8   2      273.46      285.43      2.83 o 
  -3   8   2       25.88       25.57      1.04 o 
  -2   8   2       92.69       77.34      1.55 o 
  -1   8   2      252.95      246.61      2.50 o 
   0   8   2      301.89      306.20      2.95 o 
   1   8   2      150.80      140.83      2.05 o 
   2   8   2      724.07      720.50      5.35 o 
   3   8   2      517.10      507.20      4.84 o 
   4   8   2        5.72        7.80      1.47 o 
   5   8   2       27.69       30.98      1.99 o 
   6   8   2       19.41       23.00      1.91 o 
   7   8   2       47.54       56.20      2.64 o 
   8   8   2        4.29        3.65      2.03 o 
  -9   9   2        0.69       -1.65      1.80 o 
  -8   9   2        5.53       -2.38      1.59 o 
  -7   9   2       66.79       64.19      2.51 o 
  -6   9   2      144.58      145.98      2.78 o 
  -5   9   2      212.45      190.46      3.33 o 
  -4   9   2       45.50       38.08      1.42 o 
  -3   9   2        3.55        2.27      1.04 o 
  -2   9   2      411.03      420.79      3.70 o 
  -1   9   2       71.12       63.90      1.75 o 
   0   9   2       70.60       69.17      1.77 o 
   1   9   2       11.32       18.15      1.12 o 
   2   9   2        0.05        0.43      0.91 o 
   3   9   2       27.24       22.26      1.59 o 
   4   9   2       13.77       10.12      1.48 o 
   5   9   2       15.85       16.27      1.77 o 
   6   9   2        2.60       -0.03      1.68 o 
   7   9   2       43.02       40.86      2.56 o 
  -8  10   2        0.29        0.64      1.86 o 
  -7  10   2        2.69        0.33      1.26 o 
  -6  10   2        0.21       -1.57      1.05 o 
  -5  10   2       31.30       20.26      1.44 o 
  -4  10   2        5.07       -1.01      1.16 o 
  -3  10   2       23.53       24.79      1.42 o 
  -2  10   2       88.17       86.69      2.12 o 
  -1  10   2        0.01       -1.45      0.97 o 
   0  10   2        2.90       -0.83      1.05 o 
   1  10   2      280.22      286.30      3.52 o 
   2  10   2       40.77       30.68      1.67 o 
   3  10   2       12.68       19.30      1.58 o 
   4  10   2      151.92      177.61      3.44 o 
   5  10   2        0.25       -0.50      1.39 o 
   6  10   2       11.44        2.59      1.70 o 
  -7  11   2        0.79       -0.56      1.84 o 
  -6  11   2       13.36       14.27      1.50 o 
  -5  11   2       49.64       36.71      1.77 o 
  -4  11   2        5.08        2.57      1.24 o 
  -3  11   2       59.80       40.71      1.77 o 
  -2  11   2       46.70       37.63      1.70 o 
  -1  11   2       68.16       56.19      2.84 o 
   0  11   2       40.61       50.09      3.29 o 
   1  11   2        2.92        4.69      1.35 o 
   2  11   2        0.06       -0.53      1.28 o 
   3  11   2       27.55       24.92      1.75 o 
   4  11   2        0.23       -0.30      1.33 o 
   5  11   2        3.31        6.22      1.63 o 
   6  11   2        1.08        3.71      1.93 o 
  -6  12   2       18.58       19.83      2.29 o 
  -5  12   2        1.59       -0.75      1.62 o 
  -4  12   2        1.18       -0.86      1.26 o 
  -3  12   2       10.03        6.99      1.40 o 
  -2  12   2       71.73       65.34      2.24 o 
  -1  12   2        3.42        1.07      1.27 o 
   0  12   2        0.15       -1.88      1.26 o 
   1  12   2       22.13       20.77      1.63 o 
   2  12   2       27.22       25.93      1.87 o 
   3  12   2        0.53       -0.28      1.50 o 
   4  12   2       26.04       24.05      1.92 o 
  -5  13   2        9.63       11.92      2.29 o 
  -4  13   2        1.93        0.16      1.74 o 
  -3  13   2       38.70       37.65      2.36 o 
  -2  13   2        1.40       -0.36      1.65 o 
  -1  13   2        2.26       -0.37      1.66 o 
   0  13   2       17.06        6.40      2.12 o 
   1  13   2        0.55       -2.74      1.82 o 
   2  13   2       16.66       12.95      2.18 o 
   3  13   2       22.83       15.34      2.13 o 
 -12   1   3       11.24        6.65      2.01 o 
 -11   1   3       64.75       63.62      2.76 o 
 -10   1   3       12.77       10.19      1.65 o 
  -9   1   3        0.10       -1.63      1.09 o 
  -8   1   3       55.15       56.16      1.73 o 
  -7   1   3       10.27        8.79      0.79 o 
  -6   1   3      403.41      429.36      3.29 o 
  -5   1   3       96.70       95.26      1.17 o 
  -4   1   3      332.96      313.10      2.06 o 
  -3   1   3     1021.71     1007.79      5.60 o 
  -2   1   3      636.02      585.94      3.24 o 
  -1   1   3     1733.35     1698.60      7.72 o 
   0   1   3      151.25      164.54      1.15 o 
   1   1   3      394.52      406.65      2.35 o 
   2   1   3      332.05      321.66      2.05 o 
   3   1   3      303.50      288.94      2.53 o 
   4   1   3        9.35       10.23      0.85 o 
   5   1   3       26.13       23.14      1.58 o 
   6   1   3        9.42        7.32      1.21 o 
   7   1   3      135.36      127.86      3.32 o 
   8   1   3      172.54      163.32      4.05 o 
   9   1   3        2.98       -0.46      1.82 o 
 -12   2   3        0.00       -2.06      1.84 o 
 -11   2   3       16.70       17.66      2.02 o 
 -10   2   3        2.27       -1.01      1.32 o 
  -9   2   3        7.28        3.49      1.41 o 
  -8   2   3      359.02      343.46      3.72 o 
  -7   2   3      231.12      244.60      2.89 o 
  -6   2   3      986.64     1006.21      6.34 o 
  -5   2   3      247.30      222.65      1.75 o 
  -4   2   3      481.76      506.82      2.98 o 
  -3   2   3      309.99      327.77      2.01 o 
  -2   2   3     1916.46     1842.21      9.00 o 
  -1   2   3        0.13        0.37      0.17 o 
   0   2   3     8026.61     8148.53     35.04 o 
   1   2   3      138.56      136.13      1.13 o 
   2   2   3      714.51      719.82      3.79 o 
   3   2   3       54.54       62.40      1.24 o 
   4   2   3      340.60      351.14      3.50 o 
   5   2   3       41.10       38.89      1.60 o 
   6   2   3        2.28       -1.56      1.04 o 
   7   2   3        0.96       -2.16      1.44 o 
   8   2   3        0.42       -2.19      1.46 o 
   9   2   3        5.43        2.17      1.82 o 
 -12   3   3        0.27       -2.58      1.72 o 
 -11   3   3       14.94        6.32      1.86 o 
 -10   3   3       87.31       93.82      3.19 o 
  -9   3   3      613.40      667.62      7.07 o 
  -8   3   3       50.56       61.02      1.84 o 
  -7   3   3       18.90       20.58      1.09 o 
  -6   3   3      108.45       88.21      1.61 o 
  -5   3   3      143.15      145.75      1.46 o 
  -4   3   3       24.14       15.51      0.50 o 
  -3   3   3      154.38      188.46      1.37 o 
  -2   3   3     1205.58     1116.52      5.04 o 
  -1   3   3      351.31      349.70      1.93 o 
   0   3   3      550.71      568.54      2.97 o 
   1   3   3      407.53      361.27      2.17 o 
   2   3   3      193.07      150.19      1.50 o 
   3   3   3     2288.23     2293.35     12.98 o 
   4   3   3      501.24      464.84      4.21 o 
   5   3   3        3.24        2.22      0.90 o 
   6   3   3       98.44       83.88      2.59 o 
   7   3   3      258.19      265.84      4.48 o 
   8   3   3       98.18      108.11      3.78 o 
   9   3   3       16.13       15.75      2.15 o 
 -12   4   3        4.54        3.27      1.79 o 
 -11   4   3        2.95        4.86      1.69 o 
 -10   4   3        6.68        7.64      1.62 o 
  -9   4   3      204.69      198.15      3.74 o 
  -8   4   3      232.80      217.06      3.63 o 
  -7   4   3       87.66       92.90      2.09 o 
  -6   4   3      963.56     1035.99      7.16 o 
  -5   4   3      356.04      322.37      2.37 o 
  -4   4   3     2247.64     2278.28     10.64 o 
  -3   4   3        3.82        1.48      0.28 o 
  -2   4   3      495.20      499.56      2.66 o 
  -1   4   3      346.15      340.70      2.04 o 
   0   4   3      706.61      640.82      3.25 o 
   1   4   3        3.32        1.34      0.48 o 
   2   4   3     1474.31     1513.66      8.80 o 
   3   4   3      170.19      195.40      2.63 o 
   4   4   3       52.26       52.92      1.75 o 
   5   4   3       32.25       29.53      1.17 o 
   6   4   3       25.16       18.63      1.41 o 
   7   4   3        0.60       -1.93      1.29 o 
   8   4   3        0.79       -1.01      1.84 o 
   9   4   3       58.58       75.41      5.68 o 
 -11   5   3      169.52      182.17      4.41 o 
 -10   5   3       16.61       26.49      1.84 o 
  -9   5   3       18.38       14.52      1.67 o 
  -8   5   3        0.02       -1.75      1.17 o 
  -7   5   3      308.49      332.14      3.59 o 
  -6   5   3       51.60       34.85      1.28 o 
  -5   5   3        0.66       -0.03      0.56 o 
  -4   5   3       35.67       40.27      0.85 o 
  -3   5   3      286.83      318.90      2.01 o 
  -2   5   3        2.22        0.46      0.34 o 
  -1   5   3      707.76      701.47      3.57 o 
   0   5   3       13.13        4.57      0.43 o 
   1   5   3        3.14        0.78      0.40 o 
   2   5   3      517.81      503.74      4.19 o 
   3   5   3       97.42       79.18      1.72 o 
   4   5   3       32.32       28.42      1.40 o 
   5   5   3      732.72      740.51      8.29 o 
   6   5   3      466.21      485.06      6.06 o 
   7   5   3       54.24       70.06      3.09 o 
   8   5   3       29.57       35.22      2.35 o 
   9   5   3        1.28        1.28      2.25 o 
 -11   6   3       27.48       25.15      2.01 o 
 -10   6   3       42.69       29.09      2.13 o 
  -9   6   3        1.44        0.19      1.27 o 
  -8   6   3        8.02        5.76      1.20 o 
  -7   6   3      268.44      260.48      3.16 o 
  -6   6   3        5.33        1.35      1.06 o 
  -5   6   3        5.01        2.89      0.74 o 
  -4   6   3      577.47      608.27      4.10 o 
  -3   6   3       27.79       20.48      0.67 o 
  -2   6   3      267.56      279.29      2.02 o 
  -1   6   3       11.12        7.30      0.53 o 
   0   6   3        5.50        3.83      0.51 o 
   1   6   3      350.65      376.16      3.07 o 
   2   6   3       15.58       14.13      1.00 o 
   3   6   3       27.67       20.95      1.18 o 
   4   6   3      354.16      352.84      4.46 o 
   5   6   3      110.62      104.82      3.15 o 
   6   6   3        9.26       10.45      1.82 o 
   7   6   3       46.70       45.70      2.54 o 
   8   6   3       74.49       74.96      3.89 o 
 -11   7   3        7.27        1.82      2.40 o 
 -10   7   3        1.61       -0.61      1.56 o 
  -9   7   3       21.30       20.98      1.68 o 
  -8   7   3        0.01       -1.82      1.21 o 
  -7   7   3       33.37       24.14      1.31 o 
  -6   7   3       12.59        6.61      0.93 o 
  -5   7   3      236.96      240.23      2.58 o 
  -4   7   3      176.77      182.75      2.13 o 
  -3   7   3        3.76       -0.87      0.58 o 
  -2   7   3      188.32      184.45      1.96 o 
  -1   7   3        0.01       -0.91      0.61 o 
   0   7   3       24.46       20.39      0.85 o 
   1   7   3       19.35       19.83      0.93 o 
   2   7   3      179.98      162.92      2.34 o 
   3   7   3        0.74        2.01      1.42 o 
   4   7   3      252.72      266.74      3.72 o 
   5   7   3       29.66       26.92      1.94 o 
   6   7   3        0.79       -1.73      1.39 o 
   7   7   3        6.37        2.31      1.83 o 
   8   7   3       16.25       12.77      2.09 o 
 -10   8   3        2.97       -3.28      2.19 o 
  -9   8   3       20.87       14.82      1.79 o 
  -8   8   3        2.22        0.79      1.32 o 
  -7   8   3       82.52       85.62      2.36 o 
  -6   8   3       16.73       10.75      1.03 o 
  -5   8   3       21.31       18.02      1.08 o 
  -4   8   3      226.54      228.60      2.56 o 
  -3   8   3        6.50        6.84      0.81 o 
  -2   8   3      132.54      129.50      2.01 o 
  -1   8   3      158.45      154.13      2.09 o 
   0   8   3      128.47      106.13      1.82 o 
   1   8   3       71.93       71.77      2.32 o 
   2   8   3      156.86      162.88      2.57 o 
   3   8   3      199.57      190.70      3.10 o 
   4   8   3      364.24      358.23      4.57 o 
   5   8   3        0.43       -2.09      1.39 o 
   6   8   3       41.89       40.18      2.37 o 
   7   8   3        5.17        2.06      1.93 o 
  -9   9   3        0.46       -3.29      2.20 o 
  -8   9   3        0.00       -1.99      1.32 o 
  -7   9   3       19.45       11.94      1.95 o 
  -6   9   3       22.59       19.13      1.38 o 
  -5   9   3        9.47        4.29      1.69 o 
  -4   9   3      201.76      194.46      2.50 o 
  -3   9   3       77.83       76.32      2.53 o 
  -2   9   3       12.52        5.86      0.98 o 
  -1   9   3      444.21      449.84      3.97 o 
   0   9   3      238.20      225.38      2.72 o 
   1   9   3      311.24      331.53      4.06 o 
   2   9   3       59.73       68.35      2.28 o 
   3   9   3      171.27      176.00      3.76 o 
   4   9   3      151.23      164.26      3.45 o 
   5   9   3       15.94        8.83      1.73 o 
   6   9   3        6.95        1.97      1.58 o 
   7   9   3       61.29       53.40      3.00 o 
  -9  10   3        5.71        3.00      2.24 o 
  -8  10   3       50.19       47.87      2.84 o 
  -7  10   3       49.81       47.14      2.13 o 
  -6  10   3        3.46        2.15      1.26 o 
  -5  10   3       93.59      104.35      3.20 o 
  -4  10   3      110.74       96.54      2.83 o 
  -3  10   3       59.60       50.60      1.66 o 
  -2  10   3      106.27      122.95      2.40 o 
  -1  10   3       22.86       21.93      1.29 o 
   0  10   3       29.86       22.91      1.32 o 
   1  10   3      101.89      107.04      2.41 o 
   2  10   3      201.23      197.13      3.46 o 
   3  10   3        2.66        7.52      1.42 o 
   4  10   3       35.66       47.54      2.16 o 
   5  10   3       19.40       20.90      1.89 o 
   6  10   3        3.18        4.63      2.05 o 
  -8  11   3       34.59       40.31      3.08 o 
  -7  11   3        1.81        1.09      1.63 o 
  -6  11   3        2.86        1.91      1.73 o 
  -5  11   3       21.66       24.15      1.80 o 
  -4  11   3        5.76        4.42      1.21 o 
  -3  11   3        3.94        2.12      1.23 o 
  -2  11   3      156.08      174.49      3.26 o 
  -1  11   3       20.69       18.41      1.66 o 
   0  11   3        0.02        3.05      1.29 o 
   1  11   3      220.24      239.38      3.69 o 
   2  11   3       23.74       27.86      1.77 o 
   3  11   3       21.78       15.62      1.66 o 
   4  11   3       71.08       96.07      3.18 o 
   5  11   3      134.32      160.30      5.39 o 
  -6  12   3       28.38       24.01      2.03 o 
  -5  12   3       89.97      107.19      3.43 o 
  -4  12   3        5.78        2.69      1.63 o 
  -3  12   3       29.05       35.65      2.16 o 
  -2  12   3       16.11       11.75      1.81 o 
  -1  12   3       14.70       15.58      1.70 o 
   0  12   3      120.21      124.96      3.23 o 
   1  12   3        1.87       -0.40      1.55 o 
   2  12   3        2.26        6.41      1.85 o 
   3  12   3       79.07       89.81      3.69 o 
   4  12   3        1.50        3.64      2.02 o 
  -5  13   3        0.00        0.89      1.87 o 
  -4  13   3        2.14        1.46      1.79 o 
  -3  13   3        8.39        4.27      1.79 o 
  -2  13   3        4.57        0.12      1.68 o 
  -1  13   3        2.09       -2.51      1.68 o 
   0  13   3        9.42        7.43      2.06 o 
   1  13   3        0.77       -2.47      1.65 o 
   2  13   3        0.02        0.89      1.84 o 
 -12   0   4        4.29        3.39      2.30 o 
 -11   0   4        9.59        6.00      2.43 o 
 -10   0   4       37.25       32.29      2.81 o 
  -9   0   4      225.80      246.71      5.24 o 
  -8   0   4      283.17      287.73      4.06 o 
  -7   0   4      146.29      157.98      3.06 o 
  -6   0   4     4798.95     4775.75     38.24 o 
  -5   0   4      240.25      200.52      2.23 o 
  -4   0   4     1523.97     1475.53     10.46 o 
  -3   0   4      578.03      656.59      5.93 o 
  -2   0   4       16.57        9.54      0.69 o 
  -1   0   4       17.18       13.50      0.76 o 
   0   0   4      603.96      456.85      3.34 o 
   1   0   4      477.23      449.28      3.78 o 
   2   0   4       93.32      104.25      2.29 o 
   3   0   4       80.05       64.20      1.91 o 
   4   0   4      822.78      852.44      9.36 o 
   5   0   4     2496.74     2520.30     46.53 o 
   6   0   4        0.19       -0.91      1.61 o 
   7   0   4        1.44       -2.87      1.91 o 
   8   0   4       29.19       26.74      3.25 o 
   9   0   4       17.10       25.09      6.94 o 
 -12   1   4        2.72        1.84      1.73 o 
 -11   1   4      169.90      154.53      3.70 o 
 -10   1   4        6.62        1.42      1.53 o 
  -9   1   4        7.24        8.81      1.89 o 
  -8   1   4       16.24       16.31      0.95 o 
  -7   1   4      219.58      196.25      2.16 o 
  -6   1   4      495.10      513.68      3.48 o 
  -5   1   4      174.31      164.79      1.51 o 
  -4   1   4      116.95       91.93      1.03 o 
  -3   1   4     8118.43     7950.72     39.51 o 
  -2   1   4      579.30      595.47      2.92 o 
  -1   1   4        2.10        3.23      0.29 o 
   0   1   4        0.19        2.02      0.29 o 
   1   1   4     2660.59     2701.48     12.41 o 
   2   1   4     1730.50     1760.23      9.56 o 
   3   1   4        8.31       12.18      0.74 o 
   4   1   4        0.85        2.85      0.78 o 
   5   1   4       16.23       21.42      1.56 o 
   6   1   4        3.33       -1.35      1.50 o 
   7   1   4        1.07       -2.12      1.41 o 
   8   1   4       96.30      101.36      3.69 o 
   9   1   4       19.11       11.20      2.24 o 
 -12   2   4       60.68       63.78      2.93 o 
 -11   2   4        7.50        7.51      1.64 o 
 -10   2   4        1.73       -1.16      1.31 o 
  -9   2   4        0.14       -0.39      1.03 o 
  -8   2   4      100.84      101.76      1.96 o 
  -7   2   4       25.72       25.76      0.99 o 
  -6   2   4      120.02      140.88      1.60 o 
  -5   2   4      381.15      369.81      2.34 o 
  -4   2   4      327.85      346.15      2.10 o 
  -3   2   4       75.13       85.36      1.08 o 
  -2   2   4      406.18      453.37      3.43 o 
  -1   2   4       23.43       34.11      0.64 o 
   0   2   4     2091.14     2192.61      9.53 o 
   1   2   4      812.72      834.22      4.33 o 
   2   2   4        2.10        2.53      0.50 o 
   3   2   4      419.49      413.45      3.31 o 
   4   2   4      117.84      104.37      1.97 o 
   5   2   4        7.10        3.45      1.10 o 
   6   2   4       27.45       21.70      1.74 o 
   7   2   4      120.57      141.11      4.17 o 
   8   2   4       26.17       34.55      2.37 o 
 -12   3   4       14.51       13.75      2.00 o 
 -11   3   4       61.25       69.42      3.01 o 
 -10   3   4        1.32        1.77      1.43 o 
  -9   3   4       68.92       64.36      2.17 o 
  -8   3   4       19.49       20.15      1.22 o 
  -7   3   4       24.50       19.68      0.93 o 
  -6   3   4       67.24       71.53      1.22 o 
  -5   3   4       22.59       17.22      0.57 o 
  -4   3   4      409.57      407.56      2.56 o 
  -3   3   4      753.61      812.01      4.19 o 
  -2   3   4      425.78      394.55      2.31 o 
  -1   3   4     3767.36     3880.28     17.27 o 
   0   3   4     1351.10     1458.17      6.87 o 
   1   3   4       92.75      118.41      1.26 o 
   2   3   4      370.13      383.51      3.09 o 
   3   3   4        0.03       -0.98      0.65 o 
   4   3   4        2.72        1.04      0.72 o 
   5   3   4       67.42       58.79      1.94 o 
   6   3   4        4.66       -0.45      1.43 o 
   7   3   4        0.21       -2.30      1.53 o 
   8   3   4       94.81      105.18      4.12 o 
 -12   4   4      122.00      145.28      7.76 o 
 -11   4   4       14.07       14.81      1.70 o 
 -10   4   4       33.74       31.29      1.90 o 
  -9   4   4       36.95       37.85      2.12 o 
  -8   4   4       16.47       14.05      1.09 o 
  -7   4   4       52.71       44.78      1.57 o 
  -6   4   4      243.83      227.57      2.35 o 
  -5   4   4      149.88      127.75      1.35 o 
  -4   4   4       93.66       80.51      0.91 o 
  -3   4   4     1687.53     1710.41      7.97 o 
  -2   4   4      246.03      254.46      1.72 o 
  -1   4   4      908.85      970.80      4.70 o 
   0   4   4     1182.58     1238.32      6.49 o 
   1   4   4       93.85       92.28      1.22 o 
   2   4   4      462.93      456.76      4.02 o 
   3   4   4       60.01       69.54      1.82 o 
   4   4   4      154.62      149.43      2.69 o 
   5   4   4      224.16      215.01      3.86 o 
   6   4   4       20.23       23.16      1.95 o 
   7   4   4       68.00       55.21      2.76 o 
   8   4   4        1.09        4.01      2.01 o 
 -12   5   4       45.50       43.55      3.13 o 
 -11   5   4        9.18       11.60      1.69 o 
 -10   5   4        8.20        9.34      1.56 o 
  -9   5   4       96.51      122.60      2.76 o 
  -8   5   4        0.77       -0.54      0.99 o 
  -7   5   4       65.22       65.60      1.70 o 
  -6   5   4      266.15      248.06      2.64 o 
  -5   5   4        4.07        4.78      0.54 o 
  -4   5   4       12.94        8.68      0.49 o 
  -3   5   4      704.41      710.13      3.83 o 
  -2   5   4       10.76       10.62      0.46 o 
  -1   5   4      767.69      841.93      4.70 o 
   0   5   4       20.32       12.24      0.65 o 
   1   5   4       76.03       54.95      1.17 o 
   2   5   4      109.84      115.33      1.99 o 
   3   5   4       36.83       31.24      1.40 o 
   4   5   4       27.95       24.81      1.48 o 
   5   5   4       95.62       82.79      3.23 o 
   6   5   4       34.15       38.87      2.35 o 
   7   5   4       13.15       11.71      1.72 o 
   8   5   4        6.89        6.98      2.17 o 
 -11   6   4        1.08        3.56      2.10 o 
 -10   6   4      126.77      142.94      3.39 o 
  -9   6   4       70.62       64.65      2.70 o 
  -8   6   4        0.57        0.44      0.97 o 
  -7   6   4       89.57      103.75      2.04 o 
  -6   6   4        5.63        3.79      0.79 o 
  -5   6   4        9.57       12.09      0.84 o 
  -4   6   4       24.11       23.00      0.80 o 
  -3   6   4       74.08       58.12      1.02 o 
  -2   6   4       22.84       20.96      0.73 o 
  -1   6   4      270.99      261.46      2.13 o 
   0   6   4      184.06      182.36      1.94 o 
   1   6   4       13.39        6.25      0.45 o 
   2   6   4      392.64      416.45      3.98 o 
   3   6   4      458.07      447.86      4.37 o 
   4   6   4       11.27       10.65      1.53 o 
   5   6   4      123.20      132.00      3.49 o 
   6   6   4       18.72       15.12      1.91 o 
   7   6   4        7.52        5.25      1.86 o 
 -11   7   4        0.67       -2.84      1.90 o 
 -10   7   4       56.23       53.17      3.13 o 
  -9   7   4        8.07        2.37      1.47 o 
  -8   7   4        0.55       -1.76      1.17 o 
  -7   7   4      350.76      373.71      3.89 o 
  -6   7   4       30.35       23.77      1.09 o 
  -5   7   4        8.40        9.32      0.84 o 
  -4   7   4      529.18      516.46      3.85 o 
  -3   7   4      877.80      847.83      5.43 o 
  -2   7   4      270.28      257.80      2.56 o 
  -1   7   4      182.18      186.20      2.09 o 
   0   7   4       74.52       81.13      1.51 o 
   1   7   4      906.34      933.43      6.26 o 
   2   7   4      114.04      108.09      2.40 o 
   3   7   4        1.01        1.35      1.11 o 
   4   7   4       37.24       31.23      1.90 o 
   5   7   4        2.18       -2.50      1.74 o 
   6   7   4        5.64        5.08      1.47 o 
   7   7   4        5.90       -0.88      1.89 o 
 -10   8   4        3.92        3.16      1.83 o 
  -9   8   4       12.87       14.50      1.98 o 
  -8   8   4       83.47       78.62      2.62 o 
  -7   8   4       71.80       66.45      2.86 o 
  -6   8   4       49.24       45.39      1.55 o 
  -5   8   4      214.75      197.50      2.41 o 
  -4   8   4       46.45       40.03      1.25 o 
  -3   8   4      111.84      111.99      1.83 o 
  -2   8   4      231.69      230.40      2.95 o 
  -1   8   4       56.89       73.81      2.64 o 
   0   8   4      446.40      448.80      3.82 o 
   1   8   4      771.03      777.40      7.56 o 
   2   8   4       32.85       24.55      1.39 o 
   3   8   4        3.10        0.32      1.25 o 
   4   8   4      185.12      182.40      3.83 o 
   5   8   4       37.52       38.42      2.30 o 
   6   8   4        0.31       -2.54      1.69 o 
 -10   9   4        1.24       -2.62      2.31 o 
  -9   9   4        2.65       -0.26      1.79 o 
  -8   9   4        4.04       -0.81      1.57 o 
  -7   9   4        0.08       -1.87      1.25 o 
  -6   9   4        2.37       -1.05      1.34 o 
  -5   9   4      272.91      258.45      3.13 o 
  -4   9   4       24.95       18.67      1.70 o 
  -3   9   4        6.02        6.64      0.97 o 
  -2   9   4      633.16      633.38      5.06 o 
  -1   9   4      412.71      412.46      7.13 o 
   0   9   4      465.48      460.04      4.87 o 
   1   9   4       22.43       31.47      1.45 o 
   2   9   4       44.16       34.47      1.64 o 
   3   9   4        0.42        2.41      1.38 o 
   4   9   4        7.73        7.58      1.62 o 
   5   9   4        1.54       -1.91      1.57 o 
   6   9   4       32.26       27.41      2.55 o 
  -9  10   4        2.78       -3.18      2.12 o 
  -8  10   4       20.25       16.50      1.97 o 
  -7  10   4       26.77       21.38      1.87 o 
  -6  10   4        6.63        1.24      1.48 o 
  -5  10   4        0.01       -1.50      1.00 o 
  -4  10   4      263.13      274.11      3.68 o 
  -3  10   4      214.25      204.34      3.18 o 
  -2  10   4      515.75      558.20      6.73 o 
  -1  10   4        4.26        2.13      1.19 o 
   0  10   4      190.75      197.90      3.20 o 
   1  10   4        6.70       17.55      1.63 o 
   2  10   4      161.15      187.81      3.37 o 
   3  10   4      113.82      135.58      2.98 o 
   4  10   4        0.22        0.56      1.41 o 
   5  10   4       32.14       25.83      2.71 o 
  -8  11   4        0.75        1.29      2.05 o 
  -7  11   4       54.27       69.79      3.29 o 
  -6  11   4       14.36       15.66      2.00 o 
  -5  11   4       39.66       43.37      2.24 o 
  -4  11   4       84.00      105.43      3.70 o 
  -3  11   4        4.51        1.61      1.55 o 
  -2  11   4       67.01       71.13      2.85 o 
  -1  11   4        0.26        5.83      1.75 o 
   0  11   4       79.19       79.90      2.97 o 
   1  11   4       66.31       66.89      2.82 o 
   2  11   4       30.67       28.32      2.23 o 
   3  11   4      104.77      131.67      4.08 o 
   4  11   4       24.77       44.28      2.80 o 
  -6  12   4        7.30       11.89      2.35 o 
  -5  12   4        2.40       -0.03      1.63 o 
  -4  12   4        6.73        3.50      1.77 o 
  -3  12   4        0.60       -0.73      1.68 o 
  -2  12   4       11.95        6.57      1.74 o 
  -1  12   4       42.05       37.79      2.17 o 
   0  12   4       10.42        7.77      1.60 o 
   1  12   4       84.10      106.15      3.45 o 
   2  12   4       29.71       20.81      2.16 o 
   3  12   4       11.78       12.82      2.19 o 
  -4  13   4       15.85       10.44      2.02 o 
  -3  13   4       12.78        6.27      2.06 o 
  -2  13   4        3.05       -1.54      1.65 o 
  -1  13   4       10.48        7.12      1.98 o 
   0  13   4       60.06       57.91      2.85 o 
 -13   1   5        2.29       -3.24      2.16 o 
 -12   1   5       13.63        9.16      1.84 o 
 -11   1   5       22.81       14.99      1.74 o 
 -10   1   5       28.31       28.02      1.76 o 
  -9   1   5      555.47      568.37      5.08 o 
  -8   1   5       61.96       61.25      1.44 o 
  -7   1   5       58.31       63.92      1.29 o 
  -6   1   5      233.39      215.58      1.99 o 
  -5   1   5        1.37        4.02      0.40 o 
  -4   1   5      681.60      673.44      3.75 o 
  -3   1   5      511.30      603.93      3.16 o 
  -2   1   5       63.41       61.17      1.20 o 
  -1   1   5      191.37      215.60      1.52 o 
   0   1   5      292.44      301.54      1.95 o 
   1   1   5       49.43       42.23      1.02 o 
   2   1   5     2123.23     2189.08     12.39 o 
   3   1   5      234.26      244.03      2.52 o 
   4   1   5        6.43        7.48      1.09 o 
   5   1   5      138.32      130.72      3.19 o 
   6   1   5       18.75       17.20      1.76 o 
   7   1   5       16.10       13.53      1.98 o 
   8   1   5        0.06       -2.76      1.84 o 
 -12   2   5       39.50       35.54      2.33 o 
 -11   2   5       11.73        7.47      1.61 o 
 -10   2   5       10.03        6.59      1.16 o 
  -9   2   5      224.73      224.93      2.96 o 
  -8   2   5       10.89       10.00      0.84 o 
  -7   2   5       56.78       58.49      1.25 o 
  -6   2   5     1157.68     1230.92      6.91 o 
  -5   2   5      120.55      100.10      0.97 o 
  -4   2   5       23.66       26.15      0.77 o 
  -3   2   5      471.82      480.73      3.41 o 
  -2   2   5     2009.83     1955.07     10.40 o 
  -1   2   5     5328.95     5618.49     24.48 o 
   0   2   5        3.91        1.91      0.42 o 
   1   2   5      124.84      121.82      1.50 o 
   2   2   5       40.35       36.25      1.10 o 
   3   2   5       50.41       50.31      1.46 o 
   4   2   5      320.88      344.49      3.86 o 
   5   2   5       61.63       58.47      2.67 o 
   6   2   5      131.81      136.85      3.84 o 
   7   2   5       51.96       56.80      3.05 o 
   8   2   5      116.44      132.17      4.13 o 
 -12   3   5       88.29      111.95      4.58 o 
 -11   3   5       39.85       30.76      2.08 o 
 -10   3   5        1.01        1.20      1.31 o 
  -9   3   5      129.33      136.14      2.46 o 
  -8   3   5       59.23       57.23      1.63 o 
  -7   3   5       55.33       56.15      1.21 o 
  -6   3   5      358.13      365.87      2.64 o 
  -5   3   5     1151.11     1108.62      5.93 o 
  -4   3   5      921.59      914.66      4.98 o 
  -3   3   5     1068.72     1137.77      6.57 o 
  -2   3   5       69.43       60.73      0.81 o 
  -1   3   5      139.27      157.99      1.20 o 
   0   3   5      128.78      118.04      1.24 o 
   1   3   5       15.57       23.17      1.06 o 
   2   3   5      644.54      629.63      4.57 o 
   3   3   5        0.08       -1.27      0.84 o 
   4   3   5      314.48      296.61      3.50 o 
   5   3   5       78.49       80.02      2.85 o 
   6   3   5       40.88       42.61      2.34 o 
   7   3   5      177.72      203.01      4.91 o 
 -12   4   5        7.30       11.14      2.24 o 
 -11   4   5       42.58       48.73      4.00 o 
 -10   4   5        5.96        6.06      1.44 o 
  -9   4   5      101.01      103.69      2.19 o 
  -8   4   5        5.33        2.73      0.87 o 
  -7   4   5        4.27        2.50      0.67 o 
  -6   4   5      184.59      180.62      1.86 o 
  -5   4   5      290.60      258.67      1.89 o 
  -4   4   5     1733.85     1862.15      9.62 o 
  -3   4   5      381.59      365.54      2.52 o 
  -2   4   5       20.37        2.27      0.46 o 
  -1   4   5      361.46      345.97      2.37 o 
   0   4   5       82.75       69.41      1.03 o 
   1   4   5      258.78      266.52      2.37 o 
   2   4   5      698.68      727.16      5.68 o 
   3   4   5      196.98      179.03      2.84 o 
   4   4   5      144.67      159.04      2.92 o 
   5   4   5      156.52      160.88      3.43 o 
   6   4   5        0.02        3.43      1.64 o 
   7   4   5        0.06        4.88      1.79 o 
 -12   5   5       25.97       26.12      2.73 o 
 -11   5   5        9.41       15.60      2.23 o 
 -10   5   5       83.48       90.23      2.75 o 
  -9   5   5       10.33       12.18      1.37 o 
  -8   5   5      130.71      124.43      2.16 o 
  -7   5   5      320.99      321.11      3.44 o 
  -6   5   5      101.38       94.93      1.72 o 
  -5   5   5       73.03       65.04      0.93 o 
  -4   5   5       22.50       26.57      0.68 o 
  -3   5   5       95.27       87.72      1.11 o 
  -2   5   5       37.23       29.41      0.91 o 
  -1   5   5        1.00        1.03      0.34 o 
   0   5   5        1.55       -0.53      0.43 o 
   1   5   5       67.63       81.10      1.49 o 
   2   5   5        0.51       -1.56      1.04 o 
   3   5   5       89.95       76.68      2.17 o 
   4   5   5       14.80       10.99      1.53 o 
   5   5   5       34.79       32.46      2.05 o 
   6   5   5      440.54      462.47      6.29 o 
   7   5   5        0.84       -1.31      1.74 o 
 -11   6   5        0.02        0.43      1.90 o 
 -10   6   5        0.24       -0.67      1.79 o 
  -9   6   5      170.71      180.29      4.31 o 
  -8   6   5        6.75        7.56      1.29 o 
  -7   6   5      270.32      268.19      3.29 o 
  -6   6   5      180.97      164.02      2.28 o 
  -5   6   5      200.44      187.57      1.93 o 
  -4   6   5       96.41      107.47      1.17 o 
  -3   6   5       65.16       61.79      0.82 o 
  -2   6   5      110.48      104.93      1.22 o 
  -1   6   5        0.06       -0.71      0.47 o 
   0   6   5      134.21      132.64      1.85 o 
   1   6   5        7.67        3.60      0.49 o 
   2   6   5       49.70       38.57      1.54 o 
   3   6   5      487.13      494.65      5.14 o 
   4   6   5        0.07        0.12      1.32 o 
   5   6   5       76.07       81.93      3.03 o 
   6   6   5       24.28       23.09      2.11 o 
   7   6   5        0.17       -2.76      1.84 o 
 -11   7   5        7.73        2.44      2.14 o 
 -10   7   5        1.51       -2.29      1.81 o 
  -9   7   5       43.47       33.49      2.41 o 
  -8   7   5       24.21       18.35      1.45 o 
  -7   7   5      105.30       94.67      2.03 o 
  -6   7   5      460.38      448.47      3.91 o 
  -5   7   5       61.93       50.82      1.34 o 
  -4   7   5      122.58      129.94      1.64 o 
  -3   7   5       71.39       55.96      1.46 o 
  -2   7   5        1.88       -0.90      0.60 o 
  -1   7   5      232.65      235.41      2.68 o 
   0   7   5      179.92      164.64      2.07 o 
   1   7   5       98.38       88.86      3.97 o 
   2   7   5      192.61      187.57      5.97 o 
   3   7   5       19.38       17.67      1.63 o 
   4   7   5       55.38       50.35      2.29 o 
   5   7   5        2.05       -1.44      1.44 o 
   6   7   5        0.65       -2.83      1.89 o 
 -10   8   5        2.25        1.16      1.76 o 
  -9   8   5        1.58       -2.07      1.87 o 
  -8   8   5       18.86       10.39      1.72 o 
  -7   8   5       22.77       18.02      1.38 o 
  -6   8   5      152.56      162.98      2.39 o 
  -5   8   5       11.94        6.75      0.74 o 
  -4   8   5        1.95       -0.18      0.73 o 
  -3   8   5      149.91      135.54      2.74 o 
  -2   8   5       28.56       38.30      2.71 o 
  -1   8   5      499.77      508.07      6.56 o 
   0   8   5       40.73       33.77      1.41 o 
   1   8   5      212.04      204.40      2.79 o 
   2   8   5       14.05       12.32      1.40 o 
   3   8   5        0.08       -1.94      1.30 o 
   4   8   5        0.66       -2.17      1.44 o 
   5   8   5        5.53       -3.00      2.00 o 
   6   8   5        0.07       -2.91      1.94 o 
 -10   9   5        1.70       -1.49      2.12 o 
  -9   9   5       55.60       61.42      3.03 o 
  -8   9   5       21.17       15.68      2.04 o 
  -7   9   5       28.29       18.61      1.99 o 
  -6   9   5        0.64       -2.20      1.46 o 
  -5   9   5      285.04      285.47      3.72 o 
  -4   9   5        4.73        2.50      0.93 o 
  -3   9   5      320.45      338.83      4.18 o 
  -2   9   5      437.93      483.77      7.06 o 
  -1   9   5      224.36      253.21      4.45 o 
   0   9   5       17.00       19.66      1.40 o 
   1   9   5       66.91       60.85      2.16 o 
   2   9   5       81.79       78.54      3.31 o 
   3   9   5        2.80        0.05      1.56 o 
   4   9   5       46.86       41.61      3.20 o 
   5   9   5       27.75       20.58      2.53 o 
  -9  10   5        0.11       -2.60      1.79 o 
  -8  10   5        0.20       -1.14      1.78 o 
  -7  10   5        0.10       -1.65      1.59 o 
  -6  10   5       98.89      125.21      3.39 o 
  -5  10   5      297.84      326.68      6.80 o 
  -4  10   5       10.30       19.02      2.26 o 
  -3  10   5      115.05      143.22      4.60 o 
  -2  10   5      152.41      164.96      3.41 o 
  -1  10   5       83.11       65.51      2.58 o 
   0  10   5        1.41       -2.10      1.40 o 
   1  10   5       35.07       33.63      2.11 o 
   2  10   5      196.85      229.14      4.32 o 
   3  10   5      104.91      135.40      3.82 o 
   4  10   5        0.19       -0.12      1.94 o 
  -8  11   5       34.69       51.54      3.69 o 
  -7  11   5       35.86       47.68      2.90 o 
  -6  11   5       73.12       87.89      5.56 o 
  -5  11   5       30.05       42.73      2.77 o 
  -4  11   5       92.30       91.46      3.01 o 
  -3  11   5       57.52       58.36      2.62 o 
  -2  11   5        4.39        3.41      1.52 o 
  -1  11   5       10.82        4.37      1.63 o 
   0  11   5       13.24       11.37      1.87 o 
   1  11   5        0.05       -2.37      1.58 o 
   2  11   5        5.92        2.46      1.88 o 
   3  11   5        0.40        2.60      1.77 o 
  -6  12   5        1.10        7.06      1.95 o 
  -5  12   5        8.13       10.22      1.81 o 
  -4  12   5       15.83       21.93      1.98 o 
  -3  12   5       38.45       36.15      2.24 o 
  -2  12   5        0.66       -2.44      1.63 o 
  -1  12   5        7.62        8.00      1.76 o 
   0  12   5       83.33       95.00      3.40 o 
   1  12   5       26.95       39.84      2.44 o 
  -3  13   5        3.90       -2.68      1.79 o 
  -2  13   5       13.90       13.43      1.95 o 
 -13   0   6        0.19       -5.54      4.35 o 
 -12   0   6       96.93       85.12      4.39 o 
 -11   0   6        1.23       -2.70      1.80 o 
 -10   0   6        0.02       -2.04      1.36 o 
  -9   0   6       39.76       25.85      1.82 o 
  -8   0   6        7.09        6.26      1.19 o 
  -7   0   6     1377.92     1456.33     11.97 o 
  -6   0   6      688.10      685.75      6.13 o 
  -5   0   6      130.53      133.39      2.76 o 
  -4   0   6        3.67        2.49      0.44 o 
  -3   0   6      127.23       91.13      1.39 o 
  -2   0   6      622.37      653.89      4.97 o 
  -1   0   6     1839.08     1899.36     11.65 o 
   0   0   6     1542.08     1574.15     10.74 o 
   1   0   6      548.37      507.61      4.93 o 
   2   0   6      445.84      459.82      4.83 o 
   3   0   6       52.04       38.14      2.34 o 
   4   0   6        2.18       -2.61      1.74 o 
   5   0   6       66.37       56.52      3.50 o 
   6   0   6        1.50       -1.46      2.77 o 
   7   0   6      160.10      172.46      5.98 o 
 -13   1   6        3.54       -1.53      3.21 o 
 -12   1   6        4.80       -2.58      1.76 o 
 -11   1   6        4.60       -1.96      1.30 o 
 -10   1   6       77.77       75.43      2.20 o 
  -9   1   6        0.81       -1.16      0.77 o 
  -8   1   6        6.69        3.31      0.71 o 
  -7   1   6        1.07        2.69      0.62 o 
  -6   1   6        2.68        5.36      0.51 o 
  -5   1   6        4.59        4.12      0.41 o 
  -4   1   6     2481.20     2610.10     12.41 o 
  -3   1   6        0.15       -0.53      0.35 o 
  -2   1   6     1276.76     1368.10      6.59 o 
  -1   1   6      312.99      290.62      1.84 o 
   0   1   6      320.73      306.67      2.44 o 
   1   1   6      792.20      818.30      5.59 o 
   2   1   6       57.44       64.38      1.55 o 
   3   1   6      240.27      240.76      3.00 o 
   4   1   6       39.80       40.38      2.28 o 
   5   1   6        6.85        0.83      1.51 o 
   6   1   6        2.18        0.40      1.73 o 
   7   1   6       89.98       96.05      3.81 o 
 -12   2   6        5.11        3.41      2.11 o 
 -11   2   6        5.93        3.33      1.43 o 
 -10   2   6       16.01       11.35      1.39 o 
  -9   2   6       46.20       45.06      1.45 o 
  -8   2   6       57.40       49.51      1.30 o 
  -7   2   6       97.66      102.96      1.43 o 
  -6   2   6       42.48       50.01      0.78 o 
  -5   2   6      161.78      174.00      1.44 o 
  -4   2   6      353.09      376.79      2.95 o 
  -3   2   6        0.33       -0.34      0.59 o 
  -2   2   6      858.17      846.74      4.39 o 
  -1   2   6       23.73       20.38      0.97 o 
   0   2   6        1.15        1.07      0.49 o 
   1   2   6      109.38       99.58      1.68 o 
   2   2   6       84.37       84.04      1.94 o 
   3   2   6      273.47      253.25      3.06 o 
   4   2   6       29.15       25.03      1.54 o 
   5   2   6      110.96      116.78      3.37 o 
   6   2   6        6.97        8.64      1.90 o 
   7   2   6        8.29        7.14      2.01 o 
 -12   3   6        3.97        7.66      2.21 o 
 -11   3   6        1.59        2.71      1.67 o 
 -10   3   6        0.41       -1.40      1.23 o 
  -9   3   6        0.27       -0.93      0.91 o 
  -8   3   6        0.00       -0.95      0.63 o 
  -7   3   6        1.32       -0.07      0.49 o 
  -6   3   6      143.45      140.50      1.93 o 
  -5   3   6      370.02      388.14      2.90 o 
  -4   3   6       30.90       33.90      0.87 o 
  -3   3   6       48.55       39.71      1.31 o 
  -2   3   6       25.78       25.15      0.87 o 
  -1   3   6       82.65       95.55      1.04 o 
   0   3   6      543.11      543.63      3.67 o 
   1   3   6        0.92       -0.04      0.57 o 
   2   3   6       83.39       81.88      1.95 o 
   3   3   6        0.01       -1.32      0.88 o 
   4   3   6        1.58       -1.84      1.22 o 
   5   3   6      259.21      278.42      4.48 o 
   6   3   6       36.21       33.52      2.33 o 
   7   3   6        1.85        3.71      2.05 o 
 -12   4   6        1.27        4.18      2.00 o 
 -11   4   6       19.65       15.75      1.97 o 
 -10   4   6        4.00        8.24      1.32 o 
  -9   4   6       17.39       15.59      1.20 o 
  -8   4   6      276.18      281.59      3.26 o 
  -7   4   6        8.30       10.20      0.81 o 
  -6   4   6       10.27        9.66      0.77 o 
  -5   4   6        1.35        1.92      0.42 o 
  -4   4   6      140.06      121.85      1.69 o 
  -3   4   6      164.82      172.12      2.05 o 
  -2   4   6       75.60       74.85      0.95 o 
  -1   4   6      162.55      161.34      3.02 o 
   0   4   6        0.01       -0.68      0.45 o 
   1   4   6        0.04       -1.00      0.67 o 
   2   4   6      183.47      177.83      2.50 o 
   3   4   6       76.74       62.74      2.12 o 
   4   4   6      113.97      105.01      2.89 o 
   5   4   6       29.14       32.51      2.05 o 
   6   4   6       65.75       75.81      3.27 o 
 -12   5   6       64.69       65.70      3.63 o 
 -11   5   6        1.24        1.10      1.79 o 
 -10   5   6       27.88       36.05      2.29 o 
  -9   5   6       42.19       45.08      2.15 o 
  -8   5   6        0.17        3.78      0.86 o 
  -7   5   6      583.28      621.00      4.37 o 
  -6   5   6       62.66       69.51      1.85 o 
  -5   5   6       14.36       13.23      0.52 o 
  -4   5   6      150.47      171.89      1.71 o 
  -3   5   6       99.77       96.60      1.22 o 
  -2   5   6       14.62       14.90      0.54 o 
  -1   5   6      269.96      292.58      2.18 o 
   0   5   6        3.28       -0.64      0.65 o 
   1   5   6      320.01      323.46      3.18 o 
   2   5   6       12.34        3.26      1.08 o 
   3   5   6       30.53       24.23      1.50 o 
   4   5   6       82.96       96.41      3.05 o 
   5   5   6       14.06       12.21      1.70 o 
   6   5   6        0.66       -0.13      2.11 o 
 -11   6   6       10.57       10.90      2.15 o 
 -10   6   6      158.65      170.67      4.46 o 
  -9   6   6       72.55       77.37      3.34 o 
  -8   6   6        7.92        6.13      0.90 o 
  -7   6   6      135.97      167.59      3.39 o 
  -6   6   6      284.81      284.34      3.59 o 
  -5   6   6       38.21       40.67      1.09 o 
  -4   6   6       71.48       75.58      1.04 o 
  -3   6   6        0.07       -0.64      0.42 o 
  -2   6   6      153.70      166.07      1.95 o 
  -1   6   6       49.70       49.39      1.25 o 
   0   6   6       92.77       90.01      1.75 o 
   1   6   6        5.87        0.79      1.21 o 
   2   6   6      103.35       89.15      2.95 o 
   3   6   6      217.77      216.63      3.69 o 
   4   6   6        0.05       -1.92      1.38 o 
   5   6   6        2.27       -1.69      1.67 o 
   6   6   6       30.73       23.59      2.58 o 
 -11   7   6        1.58       -1.88      1.94 o 
 -10   7   6       10.49        5.04      1.90 o 
  -9   7   6      106.29      109.53      3.84 o 
  -8   7   6       78.87       80.62      3.24 o 
  -7   7   6      124.49      120.11      2.20 o 
  -6   7   6       50.91       37.77      1.48 o 
  -5   7   6       41.96       39.28      1.42 o 
  -4   7   6      284.91      298.97      3.19 o 
  -3   7   6      550.05      547.40      5.44 o 
  -2   7   6        0.21       -1.54      1.12 o 
  -1   7   6      431.39      439.03      3.63 o 
   0   7   6      442.88      429.15      3.92 o 
   1   7   6        4.76        6.48      1.64 o 
   2   7   6      139.27      151.10      3.03 o 
   3   7   6       90.40       85.23      2.81 o 
   4   7   6        2.43       -0.81      1.67 o 
   5   7   6        6.02        3.13      1.96 o 
 -10   8   6       17.21       10.28      2.11 o 
  -9   8   6       20.87       23.11      1.94 o 
  -8   8   6       92.69       85.69      3.25 o 
  -7   8   6        5.49       -1.99      1.33 o 
  -6   8   6        0.09       -2.35      1.56 o 
  -5   8   6        6.87       -0.33      0.80 o 
  -4   8   6      750.22      774.87      7.43 o 
  -3   8   6      302.76      285.38      3.90 o 
  -2   8   6       17.21       17.07      1.30 o 
  -1   8   6       25.78       25.05      1.14 o 
   0   8   6        5.72        2.16      0.87 o 
   1   8   6       95.25       94.60      2.62 o 
   2   8   6        0.65       -2.05      1.37 o 
   3   8   6        8.01        1.50      1.76 o 
   4   8   6       30.67       21.29      2.21 o 
   5   8   6       12.76       10.00      2.36 o 
 -10   9   6       10.89        3.97      2.00 o 
  -9   9   6        8.44        3.94      1.76 o 
  -8   9   6        0.39       -2.32      1.55 o 
  -7   9   6       10.30        2.99      1.58 o 
  -6   9   6       21.83       26.76      1.72 o 
  -5   9   6       24.22       22.92      1.59 o 
  -4   9   6      146.17      148.09      3.01 o 
  -3   9   6       16.17       22.00      1.57 o 
  -2   9   6      220.89      227.68      3.66 o 
  -1   9   6      107.60      105.75      3.56 o 
   0   9   6      174.26      183.98      3.72 o 
   1   9   6       73.37       64.66      2.54 o 
   2   9   6        6.52        5.09      1.67 o 
   3   9   6       28.17       39.21      2.89 o 
   4   9   6       12.73       10.31      2.11 o 
  -9  10   6        7.54        6.61      2.05 o 
  -8  10   6        0.36        2.22      1.87 o 
  -7  10   6       31.02       30.68      2.00 o 
  -6  10   6      101.67      119.18      4.82 o 
  -5  10   6      190.78      234.24      4.88 o 
  -4  10   6       10.61       14.56      1.62 o 
  -3  10   6       13.68       10.97      1.56 o 
  -2  10   6       53.48       36.43      1.96 o 
  -1  10   6       28.18       14.75      1.72 o 
   0  10   6       19.46       22.17      1.86 o 
   1  10   6       11.24       10.07      1.59 o 
   2  10   6        3.62        3.24      1.53 o 
   3  10   6        0.40        0.12      1.72 o 
  -7  11   6        0.49        6.78      1.64 o 
  -6  11   6       20.06       28.76      2.03 o 
  -5  11   6        0.42        6.73      1.67 o 
  -4  11   6        8.65        7.50      1.61 o 
  -3  11   6        6.31        7.50      1.67 o 
  -2  11   6        0.54       -2.28      1.52 o 
  -1  11   6        3.98       -1.32      1.55 o 
   0  11   6       21.88       24.27      1.98 o 
   1  11   6       44.52       47.27      2.40 o 
   2  11   6       10.73        6.20      1.87 o 
  -5  12   6        2.34        2.11      1.69 o 
  -4  12   6        0.30       -1.28      1.44 o 
  -3  12   6        0.12       -2.34      1.56 o 
  -2  12   6        1.04       -2.33      1.55 o 
  -1  12   6       11.71        5.99      2.07 o 
   0  12   6        8.34        6.53      1.78 o 
 -13   1   7        0.00        0.20      4.15 o 
 -12   1   7        5.95       -0.94      2.93 o 
 -11   1   7        0.06       -2.51      1.67 o 
 -10   1   7       63.08       54.07      2.15 o 
  -9   1   7       91.39       78.99      1.62 o 
  -8   1   7       14.52        7.64      0.72 o 
  -7   1   7        6.19        5.02      0.61 o 
  -6   1   7       15.19       19.08      0.73 o 
  -5   1   7      106.11      107.03      1.09 o 
  -4   1   7        1.09        0.85      0.19 o 
  -3   1   7      113.72      120.61      1.07 o 
  -2   1   7      177.00      166.79      1.50 o 
  -1   1   7       22.28       28.96      1.16 o 
   0   1   7       48.22       55.29      1.26 o 
   1   1   7      122.66      125.24      2.32 o 
   2   1   7      149.05      137.22      2.18 o 
   3   1   7        5.14        5.52      1.14 o 
   4   1   7      190.66      180.88      3.68 o 
   5   1   7       23.39       19.70      2.25 o 
   6   1   7        1.02       -3.89      2.59 o 
 -12   2   7        6.86        5.01      2.51 o 
 -11   2   7        0.89       -1.02      1.72 o 
 -10   2   7        0.26       -1.62      1.14 o 
  -9   2   7        9.54        9.27      0.87 o 
  -8   2   7        0.83       -0.90      0.60 o 
  -7   2   7      214.72      229.29      1.89 o 
  -6   2   7        7.24        4.34      0.39 o 
  -5   2   7      325.20      341.59      2.76 o 
  -4   2   7       88.49       83.21      1.10 o 
  -3   2   7        0.43       -0.03      0.57 o 
  -2   2   7      120.48      121.87      1.14 o 
  -1   2   7        3.14        9.22      0.52 o 
   0   2   7      109.40      111.04      1.65 o 
   1   2   7       88.14       86.60      1.68 o 
   2   2   7       16.99       12.80      1.22 o 
   3   2   7      185.60      195.62      3.24 o 
   4   2   7      248.53      276.92      4.39 o 
   5   2   7      182.02      192.22      5.08 o 
   6   2   7        6.49        5.08      1.90 o 
 -12   3   7       33.48       37.43      2.77 o 
 -11   3   7       58.28       66.08      3.40 o 
 -10   3   7       29.42       29.71      2.01 o 
  -9   3   7        9.65        6.80      1.05 o 
  -8   3   7       26.82       22.46      0.88 o 
  -7   3   7      139.55      141.46      1.59 o 
  -6   3   7        0.08       -0.56      0.43 o 
  -5   3   7      364.39      327.89      3.67 o 
  -4   3   7       92.33       96.83      1.94 o 
  -3   3   7      290.96      273.47      2.39 o 
  -2   3   7       20.53       17.99      0.69 o 
  -1   3   7        1.27        1.26      0.41 o 
   0   3   7        2.10        0.12      0.62 o 
   1   3   7       70.22       60.71      1.63 o 
   2   3   7        2.11       -1.29      0.86 o 
   3   3   7       17.55        9.83      1.30 o 
   4   3   7       23.73       21.88      1.80 o 
   5   3   7       33.56       31.75      2.07 o 
   6   3   7       93.94      111.77      5.65 o 
 -12   4   7       38.13       47.25      2.89 o 
 -11   4   7        0.17        2.89      1.80 o 
 -10   4   7        1.00        4.54      1.70 o 
  -9   4   7       63.18       86.13      3.08 o 
  -8   4   7       63.02       45.94      1.97 o 
  -7   4   7       68.34       78.24      1.76 o 
  -6   4   7       12.85       14.29      0.63 o 
  -5   4   7       16.08       22.86      1.38 o 
  -4   4   7      201.49      223.54      2.99 o 
  -3   4   7      157.62      158.72      2.06 o 
  -2   4   7       68.60       64.55      0.89 o 
  -1   4   7       34.22       35.93      0.96 o 
   0   4   7      146.24      146.90      2.31 o 
   1   4   7      206.11      202.66      4.92 o 
   2   4   7       64.45       51.01      1.69 o 
   3   4   7       56.66       51.15      2.45 o 
   4   4   7      193.61      202.59      3.78 o 
   5   4   7       92.73      110.26      3.91 o 
 -12   5   7        0.61       -1.29      1.97 o 
 -11   5   7       28.84       23.05      2.31 o 
 -10   5   7       43.42       63.91      6.58 o 
  -9   5   7      188.23      208.60      4.26 o 
  -8   5   7        2.91        5.50      0.88 o 
  -7   5   7      187.18      176.84      2.60 o 
  -6   5   7        6.10        1.52      0.52 o 
  -5   5   7       94.49       82.23      1.69 o 
  -4   5   7       18.23       12.50      0.81 o 
  -3   5   7       25.41       18.66      1.12 o 
  -2   5   7       13.02        7.46      0.42 o 
  -1   5   7      133.36      117.58      1.86 o 
   0   5   7        0.06       -1.16      0.77 o 
   1   5   7       47.79       32.63      1.33 o 
   2   5   7       64.30       62.12      2.95 o 
   3   5   7       43.74       35.93      1.93 o 
   4   5   7       13.04       12.93      2.02 o 
   5   5   7        0.22       -2.71      1.81 o 
 -11   6   7        1.73        3.28      1.81 o 
 -10   6   7      246.69      269.43      5.19 o 
  -9   6   7       22.74       17.65      1.86 o 
  -8   6   7        0.15       -0.49      1.32 o 
  -7   6   7       20.57       26.32      1.21 o 
  -6   6   7       92.81       85.88      1.49 o 
  -5   6   7        1.65        1.74      0.84 o 
  -4   6   7        6.53        5.27      0.91 o 
  -3   6   7        0.85       -0.02      0.60 o 
  -2   6   7        9.01        5.07      0.86 o 
  -1   6   7       10.06        5.09      0.91 o 
   0   6   7      129.15      105.48      1.82 o 
   1   6   7        8.85        6.51      0.99 o 
   2   6   7      152.92      153.96      3.63 o 
   3   6   7       44.04       40.51      2.45 o 
   4   6   7        8.66        2.42      1.87 o 
   5   6   7       23.97       19.04      2.29 o 
 -11   7   7        8.61        6.58      2.05 o 
 -10   7   7        0.04        0.70      1.69 o 
  -9   7   7        9.84       13.78      1.86 o 
  -8   7   7        0.77       -1.93      1.28 o 
  -7   7   7       76.74       64.68      2.08 o 
  -6   7   7       43.24       32.68      1.97 o 
  -5   7   7        0.18       -0.16      0.61 o 
  -4   7   7        0.15        0.34      0.67 o 
  -3   7   7       21.27       16.78      0.93 o 
  -2   7   7        7.57        5.14      1.18 o 
  -1   7   7      188.04      173.67      2.77 o 
   0   7   7      100.21       85.63      2.32 o 
   1   7   7       78.09       63.62      2.44 o 
   2   7   7       12.21        8.90      1.78 o 
   3   7   7        0.01       -2.36      1.57 o 
   4   7   7       94.75       98.10      3.71 o 
 -10   8   7       10.70        8.35      1.88 o 
  -9   8   7        1.24       -2.32      1.55 o 
  -8   8   7        7.09        2.21      1.49 o 
  -7   8   7       26.06       20.22      1.77 o 
  -6   8   7       99.36      108.41      2.53 o 
  -5   8   7        0.50       -0.63      0.84 o 
  -4   8   7        6.34        6.20      0.91 o 
  -3   8   7       32.61       33.11      1.76 o 
  -2   8   7       49.35       33.50      1.58 o 
  -1   8   7      130.61      150.00      3.12 o 
   0   8   7        0.57       -1.36      1.38 o 
   1   8   7       44.58       47.77      2.26 o 
   2   8   7        7.03        4.08      1.68 o 
   3   8   7        8.30        8.23      1.86 o 
  -9   9   7        4.61        5.23      1.80 o 
  -8   9   7       19.02       13.24      1.92 o 
  -7   9   7      110.14      134.51      3.57 o 
  -6   9   7       44.82       46.94      2.06 o 
  -5   9   7       49.47       43.82      1.92 o 
  -4   9   7       21.75       23.30      1.52 o 
  -3   9   7       22.98       17.85      1.46 o 
  -2   9   7       12.26        7.08      1.34 o 
  -1   9   7       29.02       18.16      1.56 o 
   0   9   7        2.34       -1.22      1.36 o 
   1   9   7        2.39        1.51      1.48 o 
   2   9   7       33.24       31.93      2.16 o 
   3   9   7        0.01       -1.17      1.86 o 
  -8  10   7        1.16       -0.09      1.64 o 
  -7  10   7        0.05        6.62      1.66 o 
  -6  10   7       67.01       88.12      2.81 o 
  -5  10   7       18.12       12.12      1.52 o 
  -4  10   7        2.18        6.20      1.41 o 
  -3  10   7      152.19      174.89      3.71 o 
  -2  10   7        0.02       -1.97      1.31 o 
  -1  10   7       38.85       39.05      2.08 o 
   0  10   7       16.90       21.69      1.91 o 
   1  10   7       60.47       66.57      3.86 o 
   2  10   7        2.62        1.07      1.70 o 
  -7  11   7        1.78        1.94      1.57 o 
  -6  11   7       37.96       39.21      2.22 o 
  -5  11   7       13.87       14.24      1.67 o 
  -4  11   7        0.98        0.45      1.49 o 
  -3  11   7        0.09       -2.16      1.44 o 
  -2  11   7       23.76       24.02      1.85 o 
  -1  11   7        1.71        0.90      1.50 o 
   0  11   7        0.61        0.13      1.67 o 
 -12   0   8       50.36       51.01      5.93 o 
 -11   0   8       34.67       30.05      4.75 o 
 -10   0   8       30.23       23.92      2.80 o 
  -9   0   8       13.32        8.46      1.57 o 
  -8   0   8      126.56      117.40      2.66 o 
  -7   0   8        2.28       -1.18      0.79 o 
  -6   0   8        1.81       -0.88      0.62 o 
  -5   0   8      316.90      326.44      3.24 o 
  -4   0   8      154.82      114.06      1.73 o 
  -3   0   8       41.88       46.87      1.48 o 
  -2   0   8      593.53      572.82      5.35 o 
  -1   0   8     3096.14     3100.11     22.86 o 
   0   0   8      445.19      495.52      5.33 o 
   1   0   8      374.36      391.37      4.92 o 
   2   0   8      154.77      151.15      8.97 o 
   3   0   8       11.16       15.69      2.51 o 
   4   0   8       30.96       28.15      2.62 o 
   5   0   8       98.67      116.65      6.69 o 
 -12   1   8        7.11        3.09      2.93 o 
 -11   1   8        8.53        4.35      2.80 o 
 -10   1   8        0.22       -1.99      1.33 o 
  -9   1   8        0.28       -1.09      0.73 o 
  -8   1   8       71.57       55.86      1.25 o 
  -7   1   8       41.48       41.40      1.28 o 
  -6   1   8       19.24        9.44      0.57 o 
  -5   1   8       10.36        5.94      0.41 o 
  -4   1   8      135.25      102.38      1.00 o 
  -3   1   8      143.85      166.12      1.48 o 
  -2   1   8      268.20      296.16      2.54 o 
  -1   1   8      261.52      247.46      3.03 o 
   0   1   8      317.27      332.46      3.09 o 
   1   1   8       35.18       43.64      1.67 o 
   2   1   8      898.61      950.88      8.10 o 
   3   1   8       72.16       77.91      2.67 o 
   4   1   8       27.83       32.38      2.04 o 
   5   1   8       15.84        7.44      2.19 o 
 -12   2   8        0.02       -3.12      2.97 o 
 -11   2   8       10.77       10.43      2.65 o 
 -10   2   8      101.47      108.53      3.34 o 
  -9   2   8       11.39        9.41      0.99 o 
  -8   2   8        0.10       -0.90      0.60 o 
  -7   2   8        0.18       -0.71      0.47 o 
  -6   2   8      193.20      185.32      1.77 o 
  -5   2   8      214.82      196.29      1.96 o 
  -4   2   8        2.91        4.69      0.98 o 
  -3   2   8      669.61      650.11      4.34 o 
  -2   2   8       29.51       30.42      1.60 o 
  -1   2   8        2.01       -0.19      0.59 o 
   0   2   8       17.82       13.47      1.04 o 
   1   2   8      517.31      521.53      4.56 o 
   2   2   8       12.06       11.33      1.38 o 
   3   2   8       53.26       60.59      2.40 o 
   4   2   8       21.57       18.46      2.01 o 
   5   2   8        9.32        8.17      2.47 o 
 -12   3   8        3.88        5.86      2.62 o 
 -11   3   8        2.73        7.46      2.45 o 
 -10   3   8       22.53       20.21      1.91 o 
  -9   3   8        0.31       -1.75      1.29 o 
  -8   3   8       33.98       34.87      1.15 o 
  -7   3   8       15.30       10.71      0.69 o 
  -6   3   8      251.13      232.80      2.66 o 
  -5   3   8      163.50      172.14      2.62 o 
  -4   3   8        3.08        0.25      0.90 o 
  -3   3   8       30.27       25.85      1.37 o 
  -2   3   8        0.91       -0.58      0.39 o 
  -1   3   8      162.93      164.01      2.12 o 
   0   3   8       99.87       85.30      1.80 o 
   1   3   8        0.43       -1.98      1.32 o 
   2   3   8       15.23       11.73      1.37 o 
   3   3   8        9.73       10.71      1.76 o 
   4   3   8      267.25      282.42      5.12 o 
   5   3   8        3.51       -0.32      1.75 o 
 -12   4   8       61.41       69.01      8.34 o 
 -11   4   8        6.69       12.50      1.98 o 
 -10   4   8       12.96       20.49      1.93 o 
  -9   4   8       23.54       25.65      1.87 o 
  -8   4   8       45.94       44.42      2.57 o 
  -7   4   8        4.30        3.72      0.93 o 
  -6   4   8       19.23       28.69      1.07 o 
  -5   4   8        2.63        2.09      0.95 o 
  -4   4   8       70.25       54.07      1.83 o 
  -3   4   8      110.42       89.46      1.81 o 
  -2   4   8      159.32      165.45      1.53 o 
  -1   4   8       92.03       77.79      1.52 o 
   0   4   8       15.52        2.31      0.87 o 
   1   4   8        1.66       -1.52      1.01 o 
   2   4   8       91.58       78.67      3.02 o 
   3   4   8      128.03      117.34      3.64 o 
   4   4   8        0.04       -0.77      1.72 o 
 -12   5   8       10.90        9.36      2.77 o 
 -11   5   8        0.07        2.46      1.88 o 
 -10   5   8        0.35        2.44      1.52 o 
  -9   5   8       64.69       78.10      3.02 o 
  -8   5   8       26.39       28.37      1.39 o 
  -7   5   8        0.42       -0.08      0.89 o 
  -6   5   8      106.76      113.61      2.67 o 
  -5   5   8      138.28      129.80      2.68 o 
  -4   5   8       88.37      103.56      2.46 o 
  -3   5   8        8.48       14.88      1.07 o 
  -2   5   8      146.23      153.42      2.08 o 
  -1   5   8       26.42       14.24      0.91 o 
   0   5   8       51.93       44.95      1.94 o 
   1   5   8      276.75      294.07      4.13 o 
   2   5   8        0.11       -2.16      1.44 o 
   3   5   8        0.09       -2.14      1.43 o 
   4   5   8       29.31       31.32      2.39 o 
 -11   6   8        5.49        4.78      1.99 o 
 -10   6   8       11.58        9.30      1.83 o 
  -9   6   8        5.06        3.98      1.46 o 
  -8   6   8        3.44        0.20      1.18 o 
  -7   6   8       14.18       12.95      0.76 o 
  -6   6   8       85.43       92.16      2.28 o 
  -5   6   8       49.30       44.87      2.35 o 
  -4   6   8       18.00       18.50      1.19 o 
  -3   6   8        1.23        1.80      1.06 o 
  -2   6   8      416.96      403.16      3.71 o 
  -1   6   8        6.34        5.85      0.93 o 
   0   6   8        4.23        2.89      1.08 o 
   1   6   8      177.17      179.10      3.71 o 
   2   6   8        0.96        1.35      1.58 o 
   3   6   8        7.52        5.69      1.70 o 
 -10   7   8        4.64        2.18      1.65 o 
  -9   7   8        1.26       -2.22      1.48 o 
  -8   7   8        4.59       -1.10      1.34 o 
  -7   7   8       83.12       72.21      1.68 o 
  -6   7   8       15.36       13.29      1.99 o 
  -5   7   8       10.02        4.96      1.17 o 
  -4   7   8       31.89       36.01      1.78 o 
  -3   7   8       20.53       23.11      0.97 o 
  -2   7   8      257.01      280.50      3.13 o 
  -1   7   8        7.78        5.47      1.12 o 
   0   7   8       32.00       38.41      1.90 o 
   1   7   8       87.94       97.38      3.23 o 
   2   7   8       73.64       83.84      5.10 o 
   3   7   8       89.10      100.66      3.92 o 
 -10   8   8        7.78        5.41      1.76 o 
  -9   8   8        9.05        5.96      1.75 o 
  -8   8   8        2.14       -0.39      1.39 o 
  -7   8   8       22.17       16.78      1.45 o 
  -6   8   8       42.83       36.91      1.56 o 
  -5   8   8       13.18       11.48      0.84 o 
  -4   8   8      173.18      157.31      2.48 o 
  -3   8   8       55.33       54.43      2.03 o 
  -2   8   8        0.01       -0.48      1.08 o 
  -1   8   8        3.80        3.59      1.35 o 
   0   8   8       69.85       79.09      2.77 o 
   1   8   8        2.04        0.15      1.41 o 
   2   8   8       31.23       31.82      2.25 o 
  -9   9   8       11.97       11.15      1.79 o 
  -8   9   8        0.75        4.27      2.02 o 
  -7   9   8       17.26        8.97      1.40 o 
  -6   9   8        3.32        3.04      1.06 o 
  -5   9   8        0.07       -0.29      1.03 o 
  -4   9   8       12.81       14.08      1.23 o 
  -3   9   8        7.61        5.10      1.18 o 
  -2   9   8        7.53        1.80      1.23 o 
  -1   9   8        3.01       -0.88      1.22 o 
   0   9   8       43.36       40.99      2.32 o 
   1   9   8        0.40        1.17      1.58 o 
  -7  10   8        0.07       -0.06      1.80 o 
  -6  10   8        1.68        1.02      1.21 o 
  -5  10   8        7.17        6.48      1.23 o 
  -4  10   8        6.45        7.47      1.28 o 
  -3  10   8       35.00       32.68      1.87 o 
  -2  10   8       24.16       20.19      1.73 o 
  -1  10   8        1.54        1.40      1.53 o 
   0  10   8        1.14        2.01      1.58 o 
  -5  11   8        1.18       -0.15      1.37 o 
  -4  11   8        9.55        6.65      1.53 o 
  -3  11   8       30.71       35.72      2.11 o 
  -2  11   8       17.39       22.96      1.83 o 
 -12   1   9        3.61        4.37      2.75 o 
 -11   1   9        0.23       -1.44      2.36 o 
 -10   1   9        1.23        1.08      2.08 o 
  -9   1   9       18.68        6.92      2.56 o 
  -8   1   9       99.25      105.68      2.58 o 
  -7   1   9       48.68       33.80      1.08 o 
  -6   1   9      248.39      228.96      2.50 o 
  -5   1   9      553.78      548.64      3.69 o 
  -4   1   9     1134.26     1152.44      6.12 o 
  -3   1   9      853.88      883.71      5.32 o 
  -2   1   9      310.42      313.00      2.98 o 
  -1   1   9        0.76        3.47      0.79 o 
   0   1   9       22.71       23.40      1.52 o 
   1   1   9      212.93      214.12      3.69 o 
   2   1   9        0.10       -0.86      1.32 o 
   3   1   9       14.04       10.98      2.04 o 
   4   1   9        3.31       -0.17      2.62 o 
 -12   2   9        6.84        6.82      2.93 o 
 -11   2   9       69.88       69.91      4.58 o 
 -10   2   9        1.28        0.94      1.95 o 
  -9   2   9       86.66      102.17      2.81 o 
  -8   2   9      324.41      316.73      4.13 o 
  -7   2   9       32.55       19.85      0.79 o 
  -6   2   9       52.98       64.52      2.13 o 
  -5   2   9      148.88      165.79      3.49 o 
  -4   2   9      454.30      458.07      3.81 o 
  -3   2   9        0.41       -1.44      0.96 o 
  -2   2   9      116.15       94.51      1.46 o 
  -1   2   9      634.93      712.13      5.10 o 
   0   2   9      326.14      317.39      4.21 o 
   1   2   9       17.18       14.01      1.48 o 
   2   2   9       56.01       60.68      2.62 o 
   3   2   9       35.36       36.99      2.56 o 
 -12   3   9        0.48        2.67      2.44 o 
 -11   3   9       25.27       24.67      4.32 o 
 -10   3   9       19.59       24.04      2.47 o 
  -9   3   9        4.49       11.86      1.49 o 
  -8   3   9      136.49      145.39      3.94 o 
  -7   3   9      269.57      273.77      6.40 o 
  -6   3   9       84.35       89.72      2.35 o 
  -5   3   9       35.62       25.28      1.53 o 
  -4   3   9        2.21        5.35      1.36 o 
  -3   3   9       32.45       21.53      1.45 o 
  -2   3   9      189.64      176.27      1.82 o 
  -1   3   9       56.82       47.61      1.80 o 
   0   3   9        0.03       -1.69      1.12 o 
   1   3   9      201.85      198.96      3.58 o 
   2   3   9        4.69        7.37      1.63 o 
   3   3   9       69.54       69.67      4.23 o 
 -12   4   9       12.48       14.06      2.62 o 
 -11   4   9        2.75        6.64      2.44 o 
 -10   4   9       18.84       20.71      2.25 o 
  -9   4   9       37.66       30.04      1.78 o 
  -8   4   9       19.34       27.42      1.98 o 
  -7   4   9       28.81       29.42      1.37 o 
  -6   4   9       19.24        7.46      1.18 o 
  -5   4   9       81.85       98.29      2.40 o 
  -4   4   9       23.31       12.95      1.23 o 
  -3   4   9      114.83      118.28      1.76 o 
  -2   4   9        4.02       -1.08      0.72 o 
  -1   4   9        0.53       -1.68      1.12 o 
   0   4   9        9.65        5.42      1.27 o 
   1   4   9      194.75      219.89      3.77 o 
   2   4   9       24.59       17.08      1.89 o 
   3   4   9       28.82       31.84      2.32 o 
 -11   5   9       23.00       31.39      5.16 o 
 -10   5   9        4.80        3.82      2.92 o 
  -9   5   9       36.23       39.73      1.94 o 
  -8   5   9       74.66       85.62      3.22 o 
  -7   5   9      179.57      152.87      2.61 o 
  -6   5   9      144.72      138.87      3.65 o 
  -5   5   9       28.16       15.54      1.59 o 
  -4   5   9       72.84       72.35      3.06 o 
  -3   5   9       42.31       40.38      1.64 o 
  -2   5   9       37.61       26.46      1.10 o 
  -1   5   9      141.17      133.00      2.69 o 
   0   5   9      117.48      101.22      2.62 o 
   1   5   9        3.09        0.79      1.53 o 
   2   5   9       35.71       39.14      2.29 o 
   3   5   9       44.57       40.75      2.51 o 
 -11   6   9       13.94       14.32      3.75 o 
 -10   6   9        6.11        4.51      1.84 o 
  -9   6   9       16.43       12.49      1.44 o 
  -8   6   9        6.38        3.08      1.80 o 
  -7   6   9       28.07       19.50      2.02 o 
  -6   6   9        0.56       -2.26      1.50 o 
  -5   6   9       47.19       45.48      3.24 o 
  -4   6   9      380.01      345.45      6.98 o 
  -3   6   9        0.75        3.75      1.49 o 
  -2   6   9        8.11        5.76      0.75 o 
  -1   6   9       19.13       17.29      1.33 o 
   0   6   9        5.01        3.48      1.42 o 
   1   6   9        8.86        7.75      1.64 o 
   2   6   9       13.89        6.85      1.89 o 
 -10   7   9        5.41        3.15      1.84 o 
  -9   7   9        3.93        2.00      1.54 o 
  -8   7   9        1.31       -2.53      1.77 o 
  -7   7   9       22.08       21.79      2.97 o 
  -6   7   9       32.49       27.65      2.20 o 
  -5   7   9       60.14       63.43      3.11 o 
  -4   7   9        5.34        3.24      0.99 o 
  -3   7   9       24.06       14.18      1.32 o 
  -2   7   9       38.45       30.62      1.43 o 
  -1   7   9      131.29      122.77      2.85 o 
   0   7   9        9.23        7.89      1.63 o 
   1   7   9        8.26        9.24      1.80 o 
  -9   8   9       39.05       43.73      3.01 o 
  -8   8   9        2.57        5.30      2.11 o 
  -7   8   9       11.87       16.07      2.23 o 
  -6   8   9       11.51       12.48      2.15 o 
  -5   8   9      156.36      175.71      4.67 o 
  -4   8   9       12.02        7.30      1.22 o 
  -3   8   9       16.44        9.14      1.58 o 
  -2   8   9      107.24      121.62      2.69 o 
  -1   8   9        2.74        1.89      1.25 o 
   0   8   9        0.54        1.87      1.53 o 
   1   8   9        0.85        2.64      1.73 o 
  -8   9   9        8.51        9.67      2.20 o 
  -7   9   9        6.63        6.35      2.09 o 
  -6   9   9        8.74       12.71      2.29 o 
  -5   9   9        4.17       11.10      1.47 o 
  -4   9   9       17.02       21.51      1.70 o 
  -3   9   9       28.39       28.81      2.00 o 
  -2   9   9       14.25       15.31      1.46 o 
  -1   9   9        0.24       -2.01      1.34 o 
  -6  10   9       14.44       10.71      1.67 o 
  -5  10   9        0.09        0.15      1.47 o 
  -4  10   9        4.13        1.72      1.59 o 
  -3  10   9        0.73        3.35      1.67 o 
 -12   0  10        6.32        4.75      3.56 o 
 -11   0  10       29.46       33.61      4.35 o 
 -10   0  10       13.87       15.42      3.16 o 
  -9   0  10      141.82      152.41      6.13 o 
  -8   0  10      219.62      243.17      4.99 o 
  -7   0  10      226.91      259.72      4.03 o 
  -6   0  10      561.13      540.82      6.33 o 
  -5   0  10        5.03        1.80      0.88 o 
  -4   0  10      170.53      174.10      3.23 o 
  -3   0  10        0.50        0.26      1.08 o 
  -2   0  10     1099.74     1107.54     14.43 o 
  -1   0  10       77.74       88.23      3.81 o 
   0   0  10       30.49       31.95      3.60 o 
   1   0  10       31.01       39.16      5.54 o 
   2   0  10       85.83       77.75      4.58 o 
 -12   1  10       38.97       54.50      6.72 o 
 -11   1  10       90.93       92.52      8.20 o 
 -10   1  10       15.79       17.97      2.33 o 
  -9   1  10        0.25       -1.76      2.00 o 
  -8   1  10        8.33       11.72      1.17 o 
  -7   1  10        2.20        6.79      0.97 o 
  -6   1  10       10.04        6.10      0.73 o 
  -5   1  10      323.55      274.80      2.51 o 
  -4   1  10       28.05       41.04      1.53 o 
  -3   1  10       91.88       72.42      2.18 o 
  -2   1  10        3.03        1.48      1.36 o 
  -1   1  10      192.26      214.89      4.35 o 
   0   1  10        0.80        0.46      1.30 o 
   1   1  10      179.64      205.60      4.12 o 
   2   1  10        6.65        5.44      1.85 o 
 -12   2  10        7.01       10.63      2.62 o 
 -11   2  10       10.43       17.13      2.33 o 
 -10   2  10       25.13       38.87      5.43 o 
  -9   2  10       14.16       17.70      1.71 o 
  -8   2  10      205.32      193.07      6.41 o 
  -7   2  10      110.58      105.59      2.73 o 
  -6   2  10      408.42      415.41      5.45 o 
  -5   2  10       16.33       13.75      0.90 o 
  -4   2  10       44.12       37.38      1.49 o 
  -3   2  10       26.75       29.88      1.14 o 
  -2   2  10       54.40       46.97      1.93 o 
  -1   2  10        4.63        3.37      1.23 o 
   0   2  10       39.89       36.91      1.97 o 
   1   2  10       65.83       73.03      3.01 o 
   2   2  10        0.03       -1.11      1.70 o 
 -11   3  10       59.38       77.12      8.48 o 
 -10   3  10        9.46       16.16      2.77 o 
  -9   3  10      185.76      205.70      4.85 o 
  -8   3  10       38.13       54.91      9.49 o 
  -7   3  10      226.63      211.09      6.61 o 
  -6   3  10        3.34        6.05      1.48 o 
  -5   3  10       17.75       15.42      1.44 o 
  -4   3  10      117.64      110.93      2.85 o 
  -3   3  10      173.74      166.27      2.73 o 
  -2   3  10        6.61        0.56      0.99 o 
  -1   3  10       28.17       21.80      1.51 o 
   0   3  10        0.00       -1.88      1.25 o 
   1   3  10       14.79       16.18      1.97 o 
   2   3  10       23.89       18.99      2.26 o 
 -11   4  10        0.97        3.95      5.93 o 
 -10   4  10      311.69      362.52      6.22 o 
  -9   4  10        7.61       22.06      3.24 o 
  -8   4  10      142.13      148.12      5.56 o 
  -7   4  10        3.37       10.05      2.56 o 
  -6   4  10      103.91      108.33      3.19 o 
  -5   4  10      240.41      224.75      4.21 o 
  -4   4  10       59.52       52.11      2.30 o 
  -3   4  10       11.35       14.12      1.34 o 
  -2   4  10       56.47       51.61      1.82 o 
  -1   4  10       27.45       29.60      1.61 o 
   0   4  10        0.10       -1.98      1.32 o 
   1   4  10       23.13       25.82      2.21 o 
   2   4  10       14.89        8.64      1.99 o 
 -11   5  10       32.89       42.52      4.11 o 
 -10   5  10        1.12        7.00      2.80 o 
  -9   5  10        1.70        0.98      2.44 o 
  -8   5  10        4.58        0.68      2.22 o 
  -7   5  10      101.67      109.96      4.07 o 
  -6   5  10        9.89        9.68      1.78 o 
  -5   5  10      125.58      119.72      3.26 o 
  -4   5  10        6.76       12.40      1.65 o 
  -3   5  10        6.28        3.92      1.08 o 
  -2   5  10      111.42      121.36      2.40 o 
  -1   5  10        8.61        5.88      1.22 o 
   0   5  10       89.99       95.19      3.25 o 
   1   5  10       32.00       32.60      2.34 o 
 -10   6  10       10.14        1.87      3.00 o 
  -9   6  10        8.46        6.50      3.22 o 
  -8   6  10        0.91       -0.47      2.22 o 
  -7   6  10       29.04       35.54      3.82 o 
  -6   6  10        0.91        1.09      1.64 o 
  -5   6  10        6.84       12.43      1.87 o 
  -4   6  10       18.19       16.85      1.79 o 
  -3   6  10      215.34      209.30      4.30 o 
  -2   6  10       20.47       20.83      1.18 o 
  -1   6  10       78.92       94.82      2.73 o 
   0   6  10       18.78       21.75      1.85 o 
  -9   7  10        1.50        1.28      2.86 o 
  -8   7  10       17.14       22.44      3.24 o 
  -7   7  10       52.77       43.38      3.06 o 
  -6   7  10       10.16        2.05      1.85 o 
  -5   7  10        9.81        7.81      1.83 o 
  -4   7  10        2.00       -2.29      1.53 o 
  -3   7  10        0.33       -1.10      1.07 o 
  -2   7  10       16.80       19.87      1.70 o 
  -1   7  10       13.59       12.83      1.56 o 
   0   7  10       67.22       74.00      2.91 o 
  -8   8  10        0.12       -3.33      2.66 o 
  -7   8  10       31.06       36.14      4.60 o 
  -6   8  10       21.16       14.82      2.24 o 
  -5   8  10       14.17       11.63      2.07 o 
  -4   8  10       20.02       19.50      2.32 o 
  -3   8  10       52.60       61.44      2.31 o 
  -2   8  10        2.25       -2.12      1.42 o 
  -1   8  10       23.75       22.05      1.75 o 
  -6   9  10        8.72        9.75      2.65 o 
  -5   9  10        0.25        0.40      2.37 o 
  -4   9  10        8.22       11.14      2.66 o 
 -11   1  11       18.20       14.33      2.35 o 
 -10   1  11       31.20       31.30      2.93 o 
  -9   1  11       84.88       73.31      2.22 o 
  -8   1  11        8.33       13.38      1.07 o 
  -7   1  11        0.51       -0.51      1.05 o 
  -6   1  11        1.13        0.68      1.04 o 
  -5   1  11      139.11      138.67      2.34 o 
  -4   1  11       12.80       14.64      1.52 o 
  -3   1  11        1.51       -1.19      1.21 o 
  -2   1  11        5.25        5.22      1.50 o 
  -1   1  11        9.66        7.69      1.45 o 
   0   1  11       17.82       19.64      1.75 o 
   1   1  11        0.19       -1.93      1.72 o 
 -11   2  11       26.60       27.38      3.84 o 
 -10   2  11        1.63        3.32      1.41 o 
  -9   2  11        7.17        7.60      1.61 o 
  -8   2  11      129.30      126.48      2.99 o 
  -7   2  11        6.10        9.37      1.20 o 
  -6   2  11       18.00       15.89      1.23 o 
  -5   2  11       10.05       14.05      1.33 o 
  -4   2  11       60.70       72.09      2.60 o 
  -3   2  11       13.58        8.66      1.19 o 
  -2   2  11       16.00       17.26      1.48 o 
  -1   2  11        0.13       -1.24      1.24 o 
   0   2  11        0.42        3.22      1.49 o 
 -11   3  11       98.17       99.82      5.85 o 
 -10   3  11        4.60        4.24      2.23 o 
  -9   3  11        2.35        6.05      2.29 o 
  -8   3  11       97.73      107.70      3.44 o 
  -7   3  11       67.17       87.60      3.77 o 
  -6   3  11       29.39       41.16      3.78 o 
  -5   3  11       11.87       12.38      1.94 o 
  -4   3  11        0.09       -0.63      0.96 o 
  -3   3  11        4.09        7.92      0.68 o 
  -2   3  11       55.20       57.34      2.56 o 
  -1   3  11        9.46       10.12      1.47 o 
   0   3  11       40.41       44.31      2.73 o 
 -10   4  11       25.36       24.31      3.21 o 
  -9   4  11       14.29        7.68      2.50 o 
  -8   4  11        6.07        4.42      2.30 o 
  -7   4  11       11.03        6.43      1.99 o 
  -6   4  11        4.94        4.86      1.88 o 
  -5   4  11        1.20       -0.53      1.86 o 
  -4   4  11        8.94       12.95      1.27 o 
  -3   4  11        2.79        4.58      1.37 o 
  -2   4  11        1.15        3.00      1.05 o 
  -1   4  11        9.56        2.01      1.45 o 
   0   4  11        0.04       -2.30      1.53 o 
 -10   5  11        0.89        1.14      2.71 o 
  -9   5  11       37.86       46.41      4.04 o 
  -8   5  11       24.32       15.12      2.87 o 
  -7   5  11        0.24       -0.91      2.08 o 
  -6   5  11       23.48       18.49      2.34 o 
  -5   5  11        4.36        3.99      2.11 o 
  -4   5  11       46.39       46.62      3.13 o 
  -3   5  11        0.18        1.14      1.23 o 
  -2   5  11        4.04        6.12      1.56 o 
  -1   5  11        0.04       -1.88      1.28 o 
  -9   6  11        0.77       -3.73      2.58 o 
  -8   6  11       12.22        5.62      4.03 o 
  -7   6  11       23.71       15.94      2.82 o 
  -6   6  11       12.35       15.77      2.82 o 
  -5   6  11       29.01       21.75      2.63 o 
  -4   6  11       11.30        4.70      2.11 o 
  -3   6  11       13.66       12.89      2.18 o 
  -2   6  11        0.92       -0.71      1.53 o 
  -8   7  11        6.06        7.22      2.87 o 
  -7   7  11        0.07        0.02      3.16 o 
  -6   7  11       16.44       15.89      2.92 o 
  -5   7  11        3.66        0.87      2.17 o 
  -4   7  11        0.16       -0.12      2.15 o 
  -3   7  11        2.55        0.59      2.53 o 
 -10   0  12        4.68        1.65      1.56 o 
  -9   0  12       10.37       12.96      1.94 o 
  -8   0  12        2.13        0.49      1.28 o 
  -7   0  12        0.23        0.09      2.03 o 
  -6   0  12        0.27        6.78      1.28 o 
  -5   0  12       58.09       82.92      3.02 o 
  -4   0  12        1.50        1.19      1.58 o 
  -3   0  12       23.41       28.25      3.35 o 
  -2   0  12        3.90        0.83      2.77 o 
  -1   0  12       11.99       15.67      3.22 o 
 -10   1  12        0.00       -0.59      1.34 o 
  -9   1  12        2.64        0.25      1.20 o 
  -8   1  12        2.47        0.69      1.11 o 
  -7   1  12        1.56       -0.95      1.01 o 
  -6   1  12        5.65        2.45      1.17 o 
  -5   1  12        5.94        3.17      1.26 o 
  -4   1  12       18.53       13.17      1.51 o 
  -3   1  12        1.05        0.54      1.15 o 
  -2   1  12        8.83       16.21      1.62 o 
  -1   1  12        6.02        5.04      1.53 o 
 -10   2  12        3.14        4.44      1.58 o 
  -9   2  12        0.00        0.64      1.75 o 
  -8   2  12       20.36       11.52      1.97 o 
  -7   2  12        4.12        7.27      1.86 o 
  -6   2  12       19.47       11.87      1.86 o 
  -5   2  12        3.56        4.23      1.18 o 
  -4   2  12        0.75        0.10      1.32 o 
  -3   2  12       10.47       12.32      1.29 o 
  -2   2  12       13.74       20.49      1.61 o 
  -9   3  12        0.00        1.24      2.07 o 
  -8   3  12        2.09        3.67      1.95 o 
  -7   3  12        2.74        2.79      1.83 o 
  -6   3  12        1.21        0.94      1.94 o 
  -5   3  12       23.71       22.08      2.32 o 
  -4   3  12        2.97        1.80      1.22 o 
  -3   3  12       36.37       35.10      2.15 o 
  -2   3  12       18.90       18.06      1.49 o 
  -9   4  12        0.01       -0.34      2.07 o 
  -8   4  12        0.00       -0.34      1.93 o 
  -7   4  12        3.76        3.97      2.06 o 
  -6   4  12        1.33        2.24      1.99 o 
  -5   4  12        1.30        0.35      1.94 o 
  -4   4  12        7.17        3.76      1.92 o 
  -3   4  12        1.11        2.13      1.40 o 
  -8   5  12        0.03        0.76      2.32 o 
  -7   5  12       11.60       13.69      2.46 o 
  -6   5  12        0.27       -0.48      2.02 o 
  -5   5  12        0.29       -1.08      1.90 o 
  -4   5  12        2.63        0.77      1.92 o 
  -8   1  13        4.54        6.41      1.51 o 
  -7   1  13        0.09       -0.48      1.46 o 
  -6   1  13        0.11        0.12      1.49 o 
  -5   1  13       34.62       39.76      2.28 o 
  -7   2  13       16.96       18.65      2.20 o 
  -6   2  13        8.67       12.44      2.11 o 
  -5   2  13        0.89        6.09      1.94 o 
                                                 
